# Supplementary material for: The Host CYP1A1-Microbiota Metabolic Axis Promotes Gut Barrier Disruption in Methicillin-Resistant Staphylococcus aureus-Induced Abdominal Sepsis
Source: Front Microbiol. 2022 Apr 27;13:802409. doi: 10.3389/fmicb.2022.802409 (PMC9093654; doi:10.3389/fmicb.2022.802409)
Supplement: Supplementary Table 1 — Alpha diversity between Cyp1a1+/+ and Cyp1a1–/– mice in the presence or absence of MRSA challenge at 24 h. [file Table_1.xlsx]

## Sheet: Sheet1
	observed_otus	shannon	simpson	chao1	goods_coverage
KO_con1	841	7.63389	0.987008	859.632	0.998621
KO_con2	978	7.55381	0.985618	984.393	0.999081
KO_con3	1083	8.02914	0.988285	1097.42	0.998736
KO_con4	1305	8.43177	0.991483	1308.92	0.99915
KO_con5	795	7.09259	0.972719	802.881	0.999242
KO_con6	892	7.55698	0.986076	910.425	0.998552
KO_con7	831	6.84266	0.949755	836.178	0.999357
KO_con8	710	6.66095	0.957063	710	1
KO_infec1	617	6.95462	0.974621	617.028	0.999954
KO_infec2	1061	6.96422	0.957904	1064.14	0.999288
KO_infec3	641	5.44865	0.893648	649.63	0.999173
KO_infec4	800	6.64777	0.941465	801.247	0.999678
KO_infec5	810	5.62472	0.872863	818.439	0.999012
KO_infec6	835	6.32164	0.948639	842.091	0.999081
KO_infec7	792	7.10025	0.974767	796.443	0.99938
KO_infec8	1017	8.21522	0.989898	1017.6	0.999747
WT_con1	672	6.25363	0.922646	672.246	0.999862
WT_con2	369	5.79567	0.958034	370.167	0.999816
WT_con3	451	5.94572	0.959096	453.115	0.999747
WT_con4	472	5.5181	0.941632	476.667	0.999517
WT_con5	444	6.04917	0.96354	446.6	0.999678
WT_con6	359	5.46547	0.94832	361.838	0.999655
WT_con7	729	6.39724	0.961381	734.886	0.999288
WT_con8	872	7.17548	0.976353	887.968	0.998736
WT_con9	794	7.23447	0.97247	796.473	0.999609
WT_infec1	1008	6.95666	0.957076	1012.35	0.999219
WT_infec2	995	7.44253	0.979047	996.417	0.999609
WT_infec3	168	3.00702	0.773016	170	0.999793
WT_infec4	745	6.85326	0.974073	749.412	0.999426
WT_infec5	1067	7.28275	0.97779	1076.4	0.99892
WT_infec6	939	7.28768	0.976813	939.724	0.999747
WT_infec7	1004	7.48295	0.982107	1006.41	0.999517
WT_infec8	542	5.51091	0.903123	543	0.99977
