# Supplementary material for: The Host CYP1A1-Microbiota Metabolic Axis Promotes Gut Barrier Disruption in Methicillin-Resistant Staphylococcus aureus-Induced Abdominal Sepsis
Source: Front Microbiol. 2022 Apr 27;13:802409. doi: 10.3389/fmicb.2022.802409 (PMC9093654; doi:10.3389/fmicb.2022.802409)
Supplement: Supplementary Table 2 — Features profiling between Cyp1a1+/+ and Cyp1a1–/– mice in the presence or absence of MRSA challenge at 24 h. [file Table_2.xlsx]

## Sheet: Sheet1
feature ID	WT_con1	WT_con2	WT_con3	WT_con4	WT_con5	WT_con6	WT_con7	WT_con8	WT_con9	KO_con1	KO_con2	KO_con3	KO_con4	KO_con5	KO_con6	KO_con7	KO_con8	WT_infec1	WT_infec2	WT_infec3	WT_infec4	WT_infec5	WT_infec6	WT_infec7	WT_infec8	KO_infec1	KO_infec2	KO_infec3	KO_infec4	KO_infec5	KO_infec6	KO_infec7	KO_infec8
4b38473099dc5f18b73be535e282921a	11545	1066	2941	1001	1396	592	4252	3170	711	4226	1918	448	600	1551	2475	11206	7392	2740	3326	6947	1314	5242	2713	884	4353	432	1079	5516	10858	206	1383	4732	153
591ed1d6afd1e79ae33d6b6cd0c6b185	19	30	28	41	50	101	109	16	14	0	133	167	102	53	34	61	60	7768	789	25722	4193	119	141	2848	13439	171	3228	16885	255	7277	8991	1961	82
2786a3936afe203732ef84ecfbf42f7b	2635	1401	5982	10104	6672	2167	7446	1575	6166	342	50	362	91	552	245	582	106	731	483	138	409	510	926	524	152	184	0	83	73	83	65	66	222
a7aa4a9c9a987e46d3f0330457f15693	0	0	0	0	0	0	62	0	0	44	0	0	0	0	0	0	0	0	0	5272	674	0	0	579	0	0	7460	229	118	18219	6740	5171	0
a1d51359256f94e7b95dacc7b4129453	1625	225	14	40	171	1543	13	4645	3207	2028	65	3100	1516	5125	3535	491	6	158	564	5	353	309	10	995	174	63	545	561	879	1633	2686	51	2724
dcd1d7bcd77be5b4897943dad3fc3402	494	1070	3364	6176	3147	643	1087	397	1582	0	0	0	0	0	0	0	0	1180	3028	215	2735	2810	1300	2859	936	0	0	0	0	0	0	0	0
00b8914f01b0c6a32672da52af712059	27	3745	0	2675	0	232	0	0	355	661	597	84	21	149	17	163	10	5578	22	4362	5154	3613	13	15	3258	186	297	138	132	0	0	496	0
62ae8991978ec26bb97582334b66261a	2725	3567	3768	2193	1116	4463	3084	621	1464	0	0	9	0	99	76	37	0	590	671	8	735	819	2283	309	266	164	31	7	184	0	0	38	15
a2860598f7a7433e10226aaa211f2707	1984	2469	301	756	3069	249	7968	3854	20	62	0	211	14	34	364	0	575	147	953	41	496	345	174	1246	65	30	896	70	0	220	0	180	1022
d1936a86defac30e61a0595fab1b5db3	653	1593	1099	322	5245	1764	1184	119	2257	287	696	1435	43	333	360	142	5	379	497	27	834	904	317	1009	975	97	562	1048	162	165	102	454	95
6f1c70b6d9e037711c028629ca233185	428	204	2101	1581	1610	1998	90	610	397	242	1839	544	137	212	117	446	346	332	1122	10	1042	1124	1411	1850	257	978	568	454	110	396	323	552	527
98197d5d5ab056e6ba58ac826fbc46e6	356	3163	6064	6073	861	2929	1980	175	4	166	8	18	8	367	0	10	17	205	169	0	294	244	479	0	139	0	85	0	30	16	7	48	26
9e20a235c547acc52759d1b7c6e32662	0	0	0	0	0	0	0	0	0	1126	2148	1346	1108	340	1318	48	721	0	0	10	0	8	0	5	5	764	4923	3510	533	215	705	1259	594
8f61e623de7d7f2e3072dcb712056fa7	136	42	3454	0	44	640	293	338	97	0	16	0	4	0	0	538	386	1381	3884	1311	1467	159	3227	586	143	0	19	17	0	0	12	0	0
583a986f5ebf9d33038ff60eee737e06	212	1234	17	16	11	9514	0	62	2	0	57	1031	9	0	0	23	2210	30	11	7	72	448	23	26	85	13	2278	98	20	21	312	9	6
c8d2c34032244f375a5461eee721a54c	0	4692	0	3211	7	6535	0	0	0	615	164	108	0	90	0	0	33	0	0	0	53	347	0	5	18	0	0	0	0	0	88	0	69
ea7d0f0309418a7d0de7cf311b6c1b9e	83	0	0	0	0	26	0	0	0	1249	8	404	31	257	1356	0	0	332	0	35	117	1489	0	0	1693	4349	339	740	1797	394	264	93	878
cb1e0d071f55234456c773ba3c60b18d	583	87	113	46	3044	221	3722	12	128	118	38	140	29	367	559	500	20	419	326	51	882	531	263	44	591	609	61	116	247	256	394	615	385
af70d3a4d7eb9610c2c307b40c8f9db2	337	23	264	54	324	392	436	129	541	35	52	359	20	243	540	474	0	625	283	114	646	740	233	451	1000	701	215	1472	1267	366	158	1517	1116
f69045904699eefc4f5f8b0c3f809d7e	310	240	1211	419	172	0	81	1861	11	311	0	297	563	75	209	18	0	215	569	155	825	2022	111	433	288	7	0	9	7	90	1004	1471	157
563b5c2087850b519dcdf67f08e33fd5	0	9	0	0	0	4	0	0	0	1033	464	1326	2523	996	1039	270	290	0	0	0	5	10	0	0	0	61	1121	487	20	1237	1382	19	611
7f9dc6423407b25648021aa297120dbb	0	5994	0	3261	0	3398	0	0	0	0	0	0	0	0	0	0	0	0	0	0	7	150	0	0	0	0	0	0	0	0	0	0	0
14f378d04c41e2562999e531dc676d75	472	274	951	2003	1160	417	1356	307	1172	318	131	317	92	455	250	893	82	195	115	0	98	120	246	95	0	292	63	128	113	68	57	49	237
878fd5ad92e2f7bea2881e6df1f9bdda	359	112	100	166	1231	2352	109	797	575	600	273	247	301	328	184	131	149	271	611	16	597	685	85	427	376	73	270	164	64	179	263	84	78
6526f94008b4661c8156ae27a5cd1792	3	2442	13	1768	0	3583	0	0	6	74	1592	400	236	86	726	0	94	0	0	0	43	181	0	0	0	157	124	118	123	38	0	162	67
41f45c0ed64d083d2cc3bd5750efe9a2	319	20	139	41	494	69	666	1020	295	178	246	7	11	122	586	374	35	1086	523	32	762	1237	626	0	641	448	194	425	477	0	5	867	0
7d1ba5fd09f05e0204769051f55956c8	446	137	1493	281	322	676	632	306	84	0	0	14	0	103	163	107	48	637	851	6	1199	838	834	982	433	254	61	57	0	317	89	0	487
c131cda46f8601b749ded9d6b408970a	100	409	113	25	132	1033	322	233	815	0	0	0	0	0	0	0	0	40	333	27	555	2698	3943	489	177	0	0	0	0	0	0	0	0
31795f798ef50fa8316c8168bd165d09	246	294	375	482	0	0	989	5299	0	228	0	95	367	0	192	0	72	0	0	0	687	201	34	488	15	871	10	0	0	220	0	0	104
52e5699c94de102da70ae27e4ce69996	146	257	771	400	97	18	1104	751	28	84	60	0	46	737	117	67	127	377	549	0	1626	554	712	410	205	110	152	108	141	259	518	227	204
6ca1326d225d72bba74fb6f0087ea590	147	38	203	120	181	139	198	135	211	73	0	180	0	190	864	110	0	537	1294	55	1192	1098	1180	664	755	0	126	56	0	488	156	161	0
2f934e81f360bf94b0f1321a65164c18	0	0	0	0	0	0	0	0	0	207	13	271	57	83	797	3	0	0	0	9	0	5	6	0	0	3549	107	345	1993	308	235	104	2074
5cb3309566f4369a9bf8b437ff7e85f0	0	0	0	0	0	0	9	0	0	2787	382	47	809	2083	3192	23	65	11	0	0	0	0	0	0	9	180	52	67	21	176	14	9	71
1091f45bf82638a19ffc03fd9790390f	0	0	0	0	0	0	0	0	0	682	470	705	207	1229	577	2178	224	0	0	0	0	0	0	0	0	772	96	347	325	153	136	150	468
68d91efd23bd572a2596634c5e1a2a90	5	16	119	24	31	5	693	186	23	41	65	0	41	22	384	4	35	444	176	0	826	1415	685	1002	402	249	122	72	245	159	90	134	736
d3283a2136f4c96f0a5a88dd08334f83	0	0	0	0	0	0	0	0	0	0	36	0	0	0	0	0	0	0	0	0	0	0	0	0	0	0	0	5872	74	0	2313	0	0
43cbd15a9fc18d3e5b1ba8e37d48a470	57	64	363	0	89	115	307	160	36	498	564	84	36	15	419	76	134	289	202	30	428	1066	160	285	760	31	331	297	424	369	216	83	106
aaabe26cacdb611cc9d674d327eca13d	0	0	0	0	0	0	0	0	0	0	2188	702	0	63	2357	478	1587	0	0	0	0	0	0	0	0	0	228	0	0	0	0	0	467
199c5df50e3db996690096ff3df73d7a	0	0	0	0	0	0	0	0	0	136	39	54	53	6354	0	116	1070	0	0	0	0	0	0	0	0	0	20	23	0	0	0	0	76
312555586fe415c688e5a9ae0314c988	19	15	139	17	14	10	0	17	6	1596	96	399	5	15	80	740	2285	23	33	43	46	43	18	76	17	1369	116	59	375	108	0	17	8
142513f65b67e89b8ef089f367b40f07	0	0	0	0	0	0	0	0	0	342	104	309	0	11	98	2097	2097	0	25	0	0	0	0	0	0	2445	0	68	96	53	0	18	0
5a800283d5784eded9bc28e4ef87d9f6	137	140	617	413	264	97	200	94	0	517	293	295	94	449	513	91	38	182	256	3	516	560	604	0	345	163	138	77	85	170	90	39	258
4b25249a734c4372024f443e57d738b5	0	0	0	0	0	0	0	0	0	0	0	0	0	0	0	0	0	0	0	5998	864	0	0	682	0	0	0	0	0	0	0	0	0
653f98c2ebcd918ebfcfba358ba8ebc9	0	0	0	0	0	0	0	0	0	0	0	0	0	0	0	0	0	0	0	6029	845	0	0	666	0	0	0	0	0	0	0	0	0
8e77f795bc7a02aa80804ccc32ecf48b	123	149	135	82	1282	179	363	100	390	0	0	11	0	0	113	270	46	77	277	0	58	242	91	142	107	425	140	268	1528	12	76	694	65
a065f9ea6394de1f14ca5f63edb98d77	0	0	0	0	0	0	0	0	0	109	200	117	17	54	472	843	60	39	0	0	36	37	0	0	49	597	345	497	1667	171	130	1118	416
f1f4a64d56d788fd73313101ea81cd9b	0	0	0	0	119	14	813	1988	0	5	0	48	0	18	73	0	0	0	776	0	0	0	0	0	12	1563	154	1025	193	24	23	69	0
1dd2bafef23f0b7757e6cfbf1a4bce83	99	623	166	2530	4	913	362	6	94	126	162	0	87	95	17	59	97	90	3	0	73	73	31	192	296	93	162	153	0	4	99	65	136
5f98e8cee94d6c037cbc600dbb76dff3	0	64	1421	0	721	87	1767	0	0	10	18	0	0	0	20	218	0	139	0	0	107	83	509	0	36	366	40	111	635	91	15	245	129
29e38d2b9b4347c271aa8aee36d400a4	0	0	0	0	0	0	0	40	0	1446	816	187	700	1765	455	125	251	0	0	0	0	0	0	0	0	195	220	112	38	17	170	240	0
9991030520fcf8ad16fda244f5d0c039	297	36	29	0	436	29	2425	0	0	57	0	35	0	149	220	132	0	296	170	53	646	317	145	0	282	0	40	38	186	160	48	209	316
3ac84b6124eda7da52349f8a82ebe953	168	1028	304	0	87	0	585	209	0	0	2087	0	0	0	0	17	1774	59	0	0	18	148	0	0	11	0	119	0	0	0	0	0	0
d6edd4a7f528e5711a600b46e73022bd	119	2	3	2	1206	140	13	14	10	66	5	2758	58	114	177	632	0	20	16	15	77	36	0	0	332	9	28	39	6	191	97	0	348
541aebf40b914acc51ca95bcbf5f9d07	0	323	0	23	0	1892	0	0	0	687	39	507	330	174	325	231	15	0	0	0	44	299	0	33	0	227	141	61	9	414	249	256	222
3ca53903eabce6ddb11f1a8b8e99c40b	5	0	30	50	496	21	156	0	249	113	156	144	76	197	222	1024	119	21	7	4	48	93	69	129	46	662	617	462	558	95	46	217	160
dd86c00f9733c41b03e66a73c935f930	52	37	434	0	211	107	353	296	86	0	0	0	0	0	0	0	0	289	392	0	526	1204	188	721	837	0	0	0	0	0	0	0	0
6f602a19d82c8cd75af44fd809e32065	144	0	55	64	887	539	363	237	339	414	39	258	158	161	145	132	0	119	173	0	159	231	96	170	104	34	39	27	75	40	113	88	218
951a4c9db2a6ed4931d80703f22ea7e8	61	76	132	41	48	105	43	982	0	997	0	340	385	0	1523	41	14	0	29	2	0	0	28	0	0	275	0	27	8	0	4	10	27
0e8f7db4449eb4d45ed98931888b76ef	0	0	0	0	0	26	0	0	0	496	52	258	314	339	517	270	153	61	0	0	0	60	0	0	134	317	169	143	157	527	449	364	361
e60a1b18a29616f8d18b108040983e13	300	73	152	25	746	484	381	123	294	151	0	230	166	40	193	0	0	116	189	10	124	159	312	202	65	0	0	0	53	128	101	72	72
db5083fb7a9c2edf1956b52b73a8edda	227	63	37	93	18	0	418	86	142	690	148	253	155	166	607	21	0	274	144	0	81	71	111	196	30	94	21	7	274	62	0	191	211
fd81d17e4f1689f2fce8f60d3ea6e66c	79	0	7	0	7	110	16	0	0	1187	8	697	249	94	590	38	0	23	0	0	74	89	7	0	100	109	52	42	3	381	645	130	110
a340a25d6c1628f78f4c799e4958be93	47	15	143	0	0	0	15	214	0	41	38	1935	253	0	0	818	465	17	0	0	78	10	46	0	0	42	56	0	0	0	0	353	147
0b598cdc2034cd9a7429a9be820676eb	240	514	380	379	164	89	129	39	127	119	188	129	37	151	100	496	92	27	48	94	195	85	38	66	93	137	42	210	50	62	41	105	54
fdc1bfd04b316ad296381ebd28405bf4	58	2	153	69	54	33	3	14	204	97	346	101	7	191	90	316	124	69	17	0	120	145	173	298	120	477	289	205	149	191	212	101	163
7df0de1fc0962db165f1a87b79ed0af6	280	300	378	807	909	431	136	0	0	102	33	100	9	67	131	143	34	11	120	0	9	14	177	0	10	21	39	56	15	17	23	140	56
8cdea6148f8002c6127e9de046f1cf9a	0	29	830	0	501	50	932	0	0	0	31	23	0	0	19	205	0	93	0	0	49	51	270	0	0	376	42	110	569	53	0	217	77
315bf6a49451981bd05eaf638a25ca7e	200	0	651	0	86	0	256	115	0	8	54	0	0	0	144	150	0	221	0	0	514	181	330	0	178	252	66	79	128	133	76	501	177
d53f2eb27a667095f7100d5bd72979b9	0	0	0	0	0	0	0	0	0	0	0	105	930	56	12	0	0	0	0	0	0	0	4	34	0	0	0	0	0	807	2268	0	237
de7a47eca1f44e94cc013a5df91e44c3	86	0	0	0	1050	146	55	0	21	53	29	1245	18	109	118	243	3	48	9	12	46	53	0	0	259	0	10	52	23	131	386	97	88
1bc30d9bc229c740fc402f36e26e418e	0	0	0	0	0	0	0	0	0	47	12	130	784	0	0	0	86	0	0	0	0	0	0	449	0	0	0	7	0	869	1639	0	350
5898af51348f42efd4a1538e1e249f45	0	0	0	0	88	0	0	697	0	82	47	0	59	696	109	0	109	0	505	0	0	0	0	423	0	0	146	111	157	242	478	220	201
05c6a601e771eb672b996f778521f901	0	0	0	0	0	0	0	0	0	316	347	63	186	1014	1639	123	87	0	0	0	0	0	0	0	0	0	163	14	0	57	264	0	0
8d4c73fc9277a090add2539a3c8a904c	120	22	66	26	629	352	333	308	321	68	38	53	0	0	67	92	15	61	416	0	151	73	150	211	97	29	61	118	130	36	19	49	111
114c9ac95b78585faa3fb6713fbfb7fb	0	0	0	0	0	0	0	0	0	0	694	0	0	0	0	1004	57	0	0	0	0	0	0	0	0	781	139	219	425	0	0	722	48
3edbd28880be18f8201cad60d32d3ae4	158	287	295	97	126	52	492	70	223	0	148	10	35	32	57	0	17	86	281	12	112	608	105	148	77	12	23	163	0	61	26	207	46
e7b2c24c5f0d48a0677e3bc80d3e000d	179	332	83	74	24	97	135	269	341	530	229	0	82	129	214	97	147	62	170	0	85	201	69	48	12	46	63	54	88	15	22	66	0
3b58bd8f1b604966afd774d2d4630bb9	0	0	32	0	0	0	0	109	0	137	0	253	709	24	235	0	0	0	0	0	659	0	7	0	0	0	0	0	0	1066	395	0	333
7ad524f4ccacf47d2c9ab920b5015a97	0	21	0	0	0	129	40	87	0	154	68	0	28	51	92	17	0	152	73	0	34	329	64	212	240	65	40	149	24	367	868	441	138
f1b16ba6907f81245bfeea96fbeee2a2	0	0	0	0	0	0	0	0	0	100	1375	395	214	250	646	23	73	0	0	0	0	0	0	0	0	166	109	129	103	72	0	135	48
4736eb467d1d9ac3c2320d39b4eb983d	0	0	0	0	0	0	0	0	0	171	162	60	0	50	309	480	43	0	0	0	0	12	0	0	0	300	135	228	839	103	63	591	271
ca3c8356f9b1815927caba46ffd13063	0	0	0	0	0	0	0	0	0	601	1041	0	0	0	0	282	382	0	0	0	0	0	0	0	0	464	147	94	319	0	162	277	0
569ae6e38a27aec08a0934f22784dbc3	12	9	64	343	34	22	60	31	107	347	149	167	0	192	222	232	32	13	0	0	4	15	9	56	0	269	162	246	198	186	246	255	48
e81728e297e5ecced36c2a092d7c4643	11	106	826	128	2148	144	35	61	0	0	23	0	0	0	0	0	0	3	90	0	0	3	14	83	0	0	0	0	0	0	0	0	0
9490fb764ebb4b8cc65dc23af6558f7a	0	0	0	0	0	0	0	0	0	0	1290	366	0	501	688	36	84	0	0	5	0	0	0	0	0	116	105	129	94	51	0	141	49
020d038ed0e773d1e70653fcb1f87452	112	291	781	150	615	475	459	153	186	19	15	0	12	34	0	52	2	15	37	0	34	31	48	62	16	21	0	12	0	0	0	20	0
7126929edc923ad7f62448a53d72fa45	0	0	0	0	0	0	0	0	0	131	123	65	0	44	306	347	44	0	0	0	0	0	0	0	0	304	160	193	786	107	62	533	223
ec4f30dcba847a8a604069a3bd845a6f	0	74	56	55	805	473	382	181	307	0	0	0	0	0	0	0	0	117	198	13	153	264	85	175	90	0	0	0	0	0	0	0	0
3f90acd1487266850d3ebed120c31439	0	0	0	0	0	0	0	0	0	305	49	335	89	452	256	792	103	0	0	0	0	0	0	0	0	179	0	87	86	56	56	41	336
f64cafb46d13d8e5825677d185fa1d7e	0	0	0	0	0	0	0	0	54	0	0	0	0	0	0	0	0	0	0	3	0	242	9	2913	0	0	0	0	0	0	0	0	0
87640af3669d49aae1ab59befbb99573	90	0	0	116	0	0	0	0	0	554	0	213	1076	110	71	11	224	0	0	0	0	0	0	0	0	323	0	0	0	84	54	0	264
9ccb352f73bee9b25f8bcb183a9e640b	0	0	0	0	0	0	0	0	0	0	0	0	0	0	0	0	0	1060	85	0	75	0	0	0	1888	0	0	0	0	0	0	0	0
a872d971676fe2e35e95f9c2d370b5cc	0	0	0	0	0	0	0	0	0	105	920	72	16	71	96	303	316	0	0	0	0	0	0	0	0	232	196	67	364	35	98	121	9
961014d417684541d55eaa5af6ce4d34	0	0	0	0	0	0	0	0	0	467	0	222	399	1331	271	0	0	0	0	0	0	0	0	0	0	0	0	0	0	222	36	0	56
b85a62cea41081b122b7aaea932eca6a	0	0	0	0	0	0	0	0	0	48	13	14	15	1900	0	38	861	0	0	0	0	0	0	0	0	0	6	0	0	0	0	17	24
f9cae6bf5dcb794500ab94c4588bcfc8	80	73	136	930	442	32	53	27	67	43	3	167	123	57	349	29	94	6	2	0	14	0	72	22	0	0	70	5	0	0	0	0	12
ffcf791ac7fc2e278c21da4662ca1bbd	38	13	22	4	197	65	233	18	280	9	0	52	18	6	41	24	0	85	16	338	332	175	33	39	333	0	9	81	70	215	0	30	96
f5dcd37f2c9215d83dbd28b92d5c9d68	0	21	821	0	421	48	915	0	0	0	0	0	0	0	15	0	0	85	0	0	62	54	265	0	0	0	0	0	0	35	0	0	102
bd30d8524870466f1061e0e99151563a	169	64	272	227	106	200	78	25	403	0	0	0	0	0	0	0	0	137	50	38	263	222	215	146	156	0	0	0	0	0	0	0	0
8714640e9a5bd16f33cd985711805a34	0	0	0	0	0	0	0	0	0	234	70	155	44	76	0	237	54	0	0	0	0	0	0	0	0	112	227	157	102	103	291	397	390
e69ebea078f9346ad9556069312fe524	0	599	125	169	303	745	234	121	0	0	0	0	0	0	0	0	0	8	109	0	40	117	44	0	6	0	0	0	0	0	0	0	0
8f17ca772f951a71f996cc1efe210c23	54	8	346	271	66	129	54	106	41	108	56	14	72	63	29	7	53	46	136	0	289	119	113	123	14	75	54	26	4	21	36	13	31
c963556b5f022449d0c0c5a5bfbe1891	0	1434	0	111	0	0	0	0	0	42	0	34	28	392	431	0	0	0	0	0	0	7	0	0	0	0	0	0	0	0	45	0	3
eef57a10e28f220832bdd9bf19ca3ff5	11	14	142	0	0	7	21	68	0	0	0	41	0	690	1504	0	0	6	0	0	0	0	0	0	0	0	0	0	0	6	0	0	0
f436d2c484d1594065026f607af2f5e1	29	87	101	96	248	66	76	126	88	296	131	94	96	85	286	9	53	43	12	0	26	0	16	36	14	48	70	32	36	19	32	46	72
9d74ace509cb12522dfef0379ba9928e	0	0	0	0	0	0	0	0	0	32	486	24	0	0	0	99	166	0	0	4	0	0	0	0	0	388	243	281	259	52	149	200	56
9ae508667ab1da9ce7e5dc209c92ff06	62	37	0	37	156	78	159	112	289	0	0	0	0	17	0	113	63	41	0	0	0	91	58	68	62	97	0	99	574	0	0	200	0
e858b8fdba51df77940f11e3e491a819	0	250	0	0	0	1706	0	0	0	0	0	117	0	0	0	0	0	0	0	0	0	320	0	0	0	0	0	0	0	0	0	0	0
ef26a6b700d6d7c124fa25f1074d6a83	138	99	175	172	0	128	53	42	375	0	0	0	0	0	0	0	0	134	0	41	197	250	165	214	144	0	0	0	53	0	0	0	0
c2fcdba35d452a394515a2f31f66e8ad	43	13	15	0	20	6	127	0	0	121	0	367	52	671	708	33	26	10	12	0	0	0	0	0	0	0	72	0	0	30	0	0	43
6054c43b51bfaf7343eab7cc514635df	21	136	173	164	136	323	140	9	54	72	80	26	32	21	34	0	34	29	249	0	253	24	65	59	8	36	87	25	14	21	9	13	11
ef97d79b77b357b4efe61b0a31153be2	0	0	0	0	0	0	0	0	512	0	0	585	448	567	51	0	0	0	0	0	0	0	0	0	0	0	0	0	0	99	6	0	27
c19b805fc08efbefbec543732e9d9297	71	61	34	0	0	0	0	715	41	96	50	48	101	27	0	0	18	166	63	0	73	0	112	53	0	25	40	106	25	94	73	74	88
31870b3b5326b75e7647b8efad7b7a5c	80	581	102	33	0	0	6	895	0	10	0	230	72	173	0	0	0	7	0	0	22	37	0	0	0	0	0	0	0	0	0	0	0
5e09343b7991a4bb11a5cffbf6120cbd	0	9	298	4	0	5	123	191	23	0	304	0	0	0	0	247	96	0	3	0	17	35	30	113	10	199	122	62	295	0	5	57	0
8b74160bfcd8152eb73e1aae4a877250	0	0	0	0	0	0	0	0	0	0	335	0	0	0	0	428	33	0	0	0	0	0	0	0	0	277	56	111	147	0	0	832	0
67fab9a4f591f35e2db6edb108d9ff17	67	56	263	180	73	142	86	0	346	0	0	0	0	0	0	0	0	112	35	30	195	195	226	108	97	0	0	0	0	0	0	0	0
78512ecd5fb21a0555f593b9b221402d	0	5	226	0	66	0	68	89	0	0	0	0	0	0	0	0	0	96	647	0	431	81	369	71	39	0	0	0	0	0	0	0	0
6e0e41d8b69fded2ba5eaeff0bcad870	0	0	0	0	0	0	0	0	0	28	629	282	20	196	319	106	0	0	0	0	0	0	0	0	0	91	65	47	78	22	0	277	0
aeac98a1112103e5fe22065a06a69566	0	0	0	0	0	0	0	0	0	0	0	0	0	0	0	0	0	0	0	0	0	0	0	3	0	0	13	5	0	10	811	1312	0
e36700e661333648d5eb8035cb7e5093	0	0	0	0	0	0	0	0	0	958	0	434	314	0	15	0	0	0	0	0	0	0	0	0	0	29	0	14	41	0	126	216	0
6cde45145eeb5fe7f963f923dd616183	50	0	35	38	5	68	78	123	22	53	0	0	0	0	0	0	23	207	114	9	55	121	112	354	302	0	0	0	0	130	242	0	0
0a7909baf81962e17f5c8ab41c4f31c2	0	100	162	80	15	15	336	8	50	0	0	0	0	0	0	0	0	0	16	0	17	0	1034	284	0	0	0	0	0	0	0	0	0
73fbe9b778b095aa07b5c8f37ed24094	0	0	0	23	10	0	0	14	16	63	19	168	253	14	25	13	0	150	68	0	47	36	50	33	18	101	131	61	52	75	204	127	338
eb35d78328f83f203c1174287c2c9a0f	0	0	0	0	0	0	0	0	0	222	245	33	232	143	455	319	68	0	0	0	0	0	0	0	0	49	57	78	39	73	0	0	78
bd07afd87380eebbd10eeeeed7403a23	0	0	0	0	0	0	0	0	0	0	0	64	0	75	127	142	0	0	0	0	0	0	0	0	0	223	79	486	403	0	0	482	0
115ebc1935030d2e1cae0d251203ac5c	0	0	0	0	0	0	0	0	0	339	54	288	136	148	182	146	0	0	0	0	0	0	0	0	0	38	45	68	99	62	128	80	247
44744536282c4c14eead47a630786a4a	0	144	231	0	0	0	210	0	0	219	177	98	69	106	159	0	35	0	0	0	79	7	130	0	0	45	53	149	20	32	24	41	25
b7563644fdabedd89b31cac9c326f9f7	505	0	185	14	135	0	44	62	540	0	0	0	28	0	0	0	0	170	0	0	207	6	0	87	0	0	0	15	0	38	0	11	0
5fe93568ca375f1537334f13d2903006	0	0	0	0	0	0	0	0	0	62	68	75	36	109	127	302	29	0	0	0	0	0	0	0	0	290	224	192	272	38	17	111	90
7466a937df6d1ebca43af6fc591da892	0	15	0	0	0	0	21	24	0	166	121	200	43	139	91	44	57	0	199	0	0	131	18	210	42	126	33	0	166	78	19	50	45
3d90b8f18314507f2ac3ccddf722e7c6	0	0	0	0	0	21	0	3	0	64	0	66	85	51	13	0	0	0	0	0	18	278	0	349	17	0	0	0	0	331	712	0	19
93835091d5fcbc1471ee30351fc6708c	44	523	97	329	167	305	29	30	80	29	0	116	0	48	36	0	0	0	39	0	0	31	6	10	13	0	0	0	75	0	4	0	16
290ff4555b8c83acdc9fce146c1531b3	0	0	0	0	0	0	0	0	0	389	0	292	184	157	155	156	0	0	0	0	0	0	0	0	0	28	39	0	66	51	152	88	243
5383d886bb8928c87a175d82d007fe37	0	129	382	0	140	123	0	0	0	0	0	0	0	0	0	0	0	123	0	0	275	324	67	0	421	0	0	0	0	0	0	0	0
63e7a232da24973f0925541f485c809b	0	0	0	0	0	0	0	0	0	209	151	211	173	143	88	118	30	0	0	0	12	0	27	0	0	64	2	22	23	158	171	16	354
742756da70d2208ce5bf0c09dd7f4b8b	88	0	21	12	0	0	9	44	0	248	281	62	104	33	77	14	147	0	35	0	23	19	21	0	12	202	55	135	175	47	16	49	37
914bfb4d12105271896d7932d3c12566	87	246	0	120	392	180	0	210	271	0	0	0	0	0	0	0	0	23	70	10	0	107	0	168	54	0	0	0	0	0	0	0	0
dae940830af341fa864faaa01a5121e4	0	0	0	0	0	0	0	0	0	64	26	55	92	45	244	84	74	0	0	0	0	0	0	0	0	43	10	25	44	47	39	897	143
da539626cd0a5a5d76493dfd01120eb8	24	15	9	11	31	0	28	47	6	666	0	170	316	157	0	0	0	29	65	0	0	0	0	7	5	43	0	45	53	105	0	97	0
c224ee192f10d46d327e11fcf0e0425c	0	0	0	0	0	0	0	0	0	79	51	51	23	96	121	323	29	0	0	0	0	0	0	0	0	260	242	201	225	27	0	101	88
2bb35e866b761863eeebcd64ddffc947	0	0	0	0	0	0	0	0	0	90	131	31	19	138	750	162	33	0	0	0	0	0	0	0	0	201	32	150	0	13	40	25	64
1e9af93a45c36a3dccecf55e349654e0	56	6	2	16	19	75	14	11	109	402	540	7	0	3	32	11	31	22	129	0	5	7	14	49	0	50	109	30	34	0	14	63	0
2c5981221bc2d0d66e4d116f025c8a61	42	84	0	12	0	38	42	128	0	169	227	38	34	0	68	0	47	46	91	0	76	110	79	102	16	65	44	16	121	32	0	133	0
75dbda533134150413e93306ebe0a067	0	0	0	208	0	0	0	0	328	342	0	0	332	379	31	0	0	0	0	0	0	0	224	0	0	0	0	0	0	0	14	0	0
0808ec8f99f38eeb558e3dfed9e45885	0	18	0	0	0	0	0	0	0	28	1707	0	0	0	0	0	30	0	0	0	0	0	0	8	0	30	9	0	14	0	0	0	0
262d9b1f51fd825b09659c4e1ce0b451	31	86	33	0	57	93	40	169	57	270	179	127	88	40	90	3	50	38	69	0	16	26	7	85	0	23	36	7	6	42	17	36	21
2c712185aa1393c5337effc878d40775	11	19	0	176	79	0	192	345	64	0	0	139	209	154	80	3	0	80	116	0	6	6	18	0	0	0	27	0	0	12	7	48	49
b7392c1e12da53725b6e717f4981126d	35	11	121	76	9	0	37	53	8	225	0	27	58	141	211	0	25	64	41	0	91	119	245	163	33	0	0	0	0	3	26	0	7
ecf2a9c32e4fb56c29f90395dfc12d37	0	0	0	0	0	0	0	0	0	0	0	0	0	0	0	0	0	0	1750	0	8	0	48	0	12	0	0	0	0	0	0	0	0
1847470f9dd1f5dc0b402a6215147d07	40	25	26	0	8	5	3	71	0	0	12	0	0	12	0	17	12	131	0	0	111	101	277	217	69	148	73	57	350	26	0	22	0
dccb79d246db3fabbf1ef73bbc89db61	0	0	0	0	0	0	0	0	0	47	50	50	25	43	193	67	112	0	0	0	0	0	0	0	0	47	11	34	38	27	32	899	118
ecf4791f87a92f5ea58fc8f754166a60	0	0	0	0	0	0	0	0	0	12	0	0	15	0	0	34	1048	0	0	0	0	0	0	0	0	0	396	73	0	0	0	0	208
752d1e1fc2e91bac3f07b8d7012b115b	0	97	39	76	0	7	101	149	84	90	110	40	17	40	93	40	152	52	79	0	85	205	65	27	5	26	63	0	0	7	0	28	0
f9512c23f88a786065e56a87f635ab52	9	52	21	37	12	116	31	124	10	254	177	108	135	75	65	14	36	29	62	0	61	46	12	12	0	18	27	107	4	38	13	18	22
77099473d0cda3e8462d80d459f5e836	0	0	31	0	0	0	0	0	0	1222	0	280	0	0	31	0	79	0	0	0	0	0	0	0	0	30	0	0	0	60	0	0	0
0a54ec0615e29e26405160ad1452dbbd	167	0	188	0	40	231	67	0	305	0	0	0	0	0	0	0	0	84	65	0	166	127	183	0	86	0	0	0	0	0	0	0	0
616bfc7894e28436062a87b86a9cb947	0	100	0	0	391	101	0	0	0	66	206	278	0	72	50	0	0	0	0	0	0	0	0	0	0	0	130	229	0	0	0	79	0
b74e42e3a9754b42bd7da1ace3de575d	21	190	132	52	60	22	77	118	78	106	34	85	35	25	67	4	45	18	28	0	0	30	35	114	0	21	77	97	24	45	11	25	21
2bd9efc537f78c46be369a51f1a5ea4e	43	103	14	22	53	18	10	107	41	98	45	40	140	23	79	7	0	121	60	0	0	31	62	44	13	42	93	28	27	64	73	92	92
b89f6af807fd05d6ee3bd5c620e42b92	101	0	137	0	0	0	54	0	0	49	33	0	16	0	25	0	60	29	50	0	311	0	521	0	19	0	31	9	0	53	46	11	129
b7b8924f3ea452a34148120303263038	0	0	0	0	0	0	0	0	0	9	0	55	261	19	0	0	0	78	6	0	12	0	68	43	21	115	133	99	25	130	70	43	494
7e025c475f1a940b8e9bfac5ac51e4dc	3	0	6	0	0	0	8	6	28	95	0	0	2	20	337	18	0	0	0	0	94	4	15	358	0	82	19	107	136	40	46	147	103
2f7b19b490094c190d07819b8c304924	19	159	30	0	5	0	42	79	0	181	0	125	35	165	13	0	97	66	19	0	58	214	94	162	0	0	23	19	0	23	0	10	33
06845950cb839ada518fc1bf8717aa04	0	0	0	0	0	0	0	0	0	1091	0	0	0	0	16	0	0	0	312	0	0	0	0	0	0	192	0	0	8	0	0	36	0
8d7d940c6c53d52bcbc985ab34f52a77	0	0	0	0	0	0	0	0	0	349	27	217	107	119	122	103	0	0	0	0	0	0	0	0	0	29	33	25	55	39	152	74	195
af9454da6a6c43addc193f4590af9aca	41	0	83	55	245	32	127	19	123	0	0	20	2	12	39	0	0	101	166	0	54	80	169	130	144	0	0	0	0	0	0	0	0
16e4b614f72ad99deac616670ff11797	19	73	78	51	33	16	63	46	56	272	104	100	48	87	87	13	29	56	32	0	37	46	111	66	0	18	27	8	15	4	11	15	15
62fe77e96573a0d08f46edd1602ee4a3	120	39	53	39	73	0	295	17	0	29	18	167	166	21	58	29	90	27	66	0	66	20	30	33	0	0	0	9	32	58	43	6	20
4308d51163179c10e61c67837e9a53f8	0	0	97	0	0	6	218	216	0	0	566	0	0	0	204	9	130	0	54	0	0	0	0	6	0	41	48	0	0	0	0	0	0
e8bd822cb435053b770abd58a27fef19	9	17	231	89	129	188	67	84	111	0	0	0	0	0	0	0	0	40	96	0	102	141	151	138	0	0	0	0	0	0	0	0	0
ca552a58b910079edd0fdab697c995a6	0	0	0	0	0	0	0	0	0	35	0	49	98	62	223	85	65	0	0	0	0	0	0	0	0	53	0	0	46	40	0	677	156
ac216a190398d4afeace9da125053883	0	29	0	105	32	30	250	483	0	131	60	95	91	21	58	0	0	0	0	0	0	64	69	15	0	0	0	0	0	0	0	52	0
fbe5acb6b9bb4b5814dc6d7ca78616e0	0	47	918	330	27	14	96	45	9	0	0	0	0	0	0	0	0	28	10	0	37	0	0	0	0	0	0	0	0	0	0	0	0
836cfe8fd8d7903d78b2be5661a45a82	16	0	26	0	85	0	0	0	0	0	0	0	0	0	0	0	0	60	131	0	262	769	26	126	51	0	0	0	0	0	0	0	0
60fdaa9117248933dd4aeb24d615df1a	0	0	0	2	0	0	0	0	0	5	0	935	231	157	120	0	0	0	0	0	0	0	0	0	0	0	0	0	0	72	0	0	0
95b71f81133a5f0b46d9658ec5c2c997	312	147	67	85	95	117	14	26	84	91	28	68	18	35	105	35	9	4	7	4	11	18	10	6	28	10	0	2	32	0	0	36	5
71bb3dd7b229e5c82f0377f4953674a4	0	257	74	0	0	0	164	61	0	0	487	0	0	0	0	0	425	0	0	0	0	40	0	0	0	0	0	0	0	0	0	0	0
240f5f1f107a6a4cb666bfddb1f042da	11	0	82	31	5	17	7	72	10	0	108	0	0	14	86	17	65	17	18	0	139	11	99	27	11	0	90	11	25	221	0	33	279
bf1a08d3c50c290f038d68546e93cd34	113	0	45	0	23	25	162	0	16	16	72	77	35	71	230	12	44	0	115	0	0	0	53	49	0	42	27	34	0	53	11	58	99
d20e4927b8ef77d36d81a33245baa4b9	0	0	0	0	0	0	0	0	0	0	0	0	0	36	0	222	0	0	0	0	0	0	0	0	0	117	57	62	335	55	0	445	139
a353b70ef153331bfeff952d4006c456	0	7	2	22	0	0	0	0	0	66	0	104	54	92	125	53	0	0	0	0	0	0	0	0	34	0	97	107	82	132	210	49	213
0799dcf0a4d8fd119a29e3399585e23d	0	0	0	0	0	0	0	0	0	44	0	81	89	73	272	80	99	0	0	0	0	0	0	0	0	51	0	0	0	51	40	413	152
a417cc2f0660a5f6fd2d43c2142e1bb1	18	69	0	0	24	22	0	142	37	182	29	81	80	20	0	15	0	45	18	0	0	11	65	53	0	56	80	28	46	51	71	94	103
064b63db0ca74d08cd8ca31b4a0dbb16	0	0	0	0	0	0	0	0	0	112	55	99	0	54	0	158	34	0	0	0	0	0	0	0	0	49	128	100	27	61	162	189	163
9b5e74ce058568e9a37e58836acda388	0	0	74	0	0	0	306	617	295	0	0	0	0	0	66	0	0	28	0	0	0	0	0	0	0	0	0	0	0	0	0	0	0
16d7901f8a382d275770aa3141c6f33d	0	0	40	0	0	20	333	491	275	0	0	47	0	0	109	0	0	13	0	0	0	0	0	0	0	0	0	0	0	0	0	57	0
5f737504acc11df6ccda56eee6a5abbf	2	0	0	0	0	0	0	0	0	10	266	36	272	42	13	57	166	0	0	0	33	0	0	0	0	30	143	58	5	0	161	0	88
6958da4c979b96fb9628451ae32ce775	34	0	0	0	225	42	53	97	155	0	0	0	0	0	0	0	0	75	116	278	95	57	13	63	72	0	0	0	0	0	0	0	0
bf4cad7782422a28944bbd2fda9c0a74	10	23	18	45	0	0	14	62	22	243	106	26	30	114	304	72	54	6	7	0	23	0	15	22	0	23	16	0	0	10	11	27	39
fdff2e0437f1eca73dab1321ba2189d0	0	0	0	0	0	0	0	0	0	246	60	0	398	0	0	0	0	0	0	0	0	0	0	0	0	49	283	0	0	0	150	149	0
fe7328e2412c7098575d951097b9bc41	27	0	0	14	31	49	0	0	0	121	23	28	24	87	47	189	14	12	30	6	55	66	96	0	0	370	10	35	0	0	0	0	0
a2b48cc2faf915571fda275fbb7a404e	0	0	0	0	0	0	0	0	27	8	20	33	0	83	138	565	0	0	0	0	5	34	0	0	0	2	21	155	104	133	0	0	0
b8448e1536bb465f4777ef1fda5200b7	218	0	82	264	141	0	0	0	0	0	0	0	0	0	0	0	0	134	386	3	53	8	29	0	6	0	0	0	0	0	0	0	0
89ed70367e13ee74800fab9f56b015dd	0	0	0	0	0	0	0	0	0	0	0	395	411	0	0	0	0	0	0	0	0	0	0	0	0	0	0	0	0	62	274	0	178
38b83a8a6b741606457e2d46c2ca8398	11	39	0	0	0	0	0	156	25	0	455	16	0	0	0	0	138	0	9	0	16	0	44	0	0	10	346	15	0	0	0	0	22
8d4091f8e533b7b50e02b16d8401010b	0	0	0	0	0	21	0	0	0	158	16	99	66	81	146	83	29	0	0	0	0	0	0	0	0	100	40	51	59	146	0	105	101
a61360801e1f86b42c1570681c366d48	280	22	0	0	0	103	0	4	0	177	10	31	122	152	174	0	0	11	76	0	31	0	0	9	2	0	0	0	0	0	73	0	0
ddb421f31380faf7e5512addbc159887	0	0	14	0	11	0	0	72	0	47	0	164	305	192	103	20	52	6	101	0	17	21	0	0	0	0	0	63	0	25	45	4	13
a002c73cdb874ca7e06c36351e991866	0	0	0	0	0	0	0	0	0	0	10	29	0	47	121	617	0	0	0	0	0	30	0	0	0	0	0	164	96	125	0	0	34
b27bb504651c1c804a0705b091d41a8f	0	150	43	59	71	208	64	36	0	72	0	0	61	29	53	6	0	0	27	0	12	39	0	0	0	0	0	0	0	111	154	0	74
58df8527a14018a8ff16b6d05faecfa7	0	0	0	12	7	0	4	288	24	170	127	22	42	62	3	10	55	5	77	0	0	21	36	153	0	10	41	14	15	11	23	10	15
a5cb8a00e9f5225dbc91700a451d86f4	198	100	39	0	0	0	68	0	0	39	38	0	0	9	23	332	65	19	0	0	0	22	22	16	0	0	49	0	0	0	20	0	186
bbb22b30f996a34d983e72fbbb9fc7b7	0	0	0	0	0	0	0	0	0	216	0	24	0	0	335	6	46	0	0	0	0	0	7	0	0	0	74	39	0	156	36	39	265
97d1e195bc05eda9ace0317907795019	7	11	11	0	11	3	37	33	21	58	0	37	32	11	45	2	7	47	37	0	82	12	83	35	6	196	40	28	153	17	134	19	25
f0c98162fce894cc7cfc49c30dabd8f8	0	17	0	38	0	322	0	64	0	17	37	52	376	0	0	15	69	0	0	0	0	13	0	0	4	0	150	32	0	17	9	0	0
28728d4bdc7ce3747ef7de134dab9aba	0	54	0	85	0	0	0	0	0	0	0	208	6	343	249	0	0	0	0	0	0	30	0	0	0	0	0	0	0	160	0	0	62
2b4f174ed57168257c420eb6c7cf588a	27	0	0	96	49	243	0	32	0	0	0	0	0	0	0	0	0	0	305	0	0	132	0	313	0	0	0	0	0	0	0	0	0
b41d90a549f674d1d4213305030ec008	0	0	0	0	0	0	0	0	78	109	42	63	32	182	137	64	16	0	0	0	0	65	0	116	0	29	55	37	44	27	26	0	39
810d71dd24cf368163d4eaea56406e20	0	0	0	0	0	0	0	0	0	186	62	47	7	109	143	84	22	0	0	0	0	0	0	0	0	39	38	27	138	85	25	95	48
330613856e18f78a024138bfd031c430	0	0	0	0	0	0	0	0	0	114	0	0	825	98	55	0	0	0	0	0	0	0	0	0	0	0	4	0	0	6	11	0	8
aa3cc2ecc39b876536b0f15af1869d6f	0	38	0	84	0	0	0	0	0	0	0	230	0	314	235	0	0	0	0	0	0	30	0	0	0	0	0	0	0	137	0	0	52
24fa72ef154198c5729ead3824e1093f	16	34	59	12	91	4	75	6	2	0	76	0	0	0	0	15	22	24	57	0	86	132	46	237	43	0	14	53	0	0	0	0	0
8a646de4d054e14ceb4c22631c328a60	19	0	11	0	0	44	0	0	0	113	12	0	0	185	18	0	0	0	0	0	10	0	0	0	0	0	347	274	0	0	0	0	66
31ce870a7050b39e0f50f624bab0ff43	15	51	65	372	42	0	58	35	11	19	45	30	0	55	16	160	60	0	0	0	18	4	4	6	0	0	0	16	0	0	0	16	0
13a9630ea29536b4792646216d11398d	27	0	16	195	15	9	9	0	6	192	6	31	204	17	0	0	0	0	105	0	7	30	24	33	0	0	11	14	0	67	17	22	32
21c0d8096af7ce2411ffea69852cfbf3	0	0	0	0	0	0	0	0	177	218	0	53	66	47	109	68	41	18	0	0	0	103	54	0	0	14	28	27	11	7	6	31	9
916344262b02db933329bd4f734c7f8a	4	3	7	21	22	3	0	0	0	25	0	31	91	6	0	0	0	47	12	0	60	79	98	0	11	49	87	46	40	39	67	19	215
47b53210bc62338d4d9a945d26d6b481	20	0	51	26	19	0	53	100	15	117	78	33	0	31	64	0	0	66	0	0	25	22	38	37	0	87	11	0	16	5	0	164	0
29d41f7724da8f39aa8dcdf8104add95	0	0	8	0	294	447	51	19	69	0	0	0	0	0	0	0	0	25	56	5	56	38	9	0	0	0	0	0	0	0	0	0	0
63e0f7a3d9ecd273956314a549270088	6	0	0	0	4	0	5	0	0	0	0	0	7	0	0	0	0	0	7	6	277	0	0	103	0	43	19	138	29	12	112	56	251
98d95a9d975940db8d94df7fa98d24ec	0	0	0	0	0	0	0	0	0	0	26	31	7	15	0	677	0	0	0	0	0	0	0	0	0	0	33	154	79	0	45	0	0
df6fc4b4a8026b83b2c276f332fd50cf	0	0	0	0	231	11	25	0	0	131	42	91	49	10	177	11	0	0	13	0	0	0	0	0	0	3	17	27	0	111	91	0	21
a6e86a7d10bceb14b1e3cd2ce343cd64	57	184	27	68	0	81	0	0	22	55	58	133	22	131	133	26	8	0	4	0	2	6	0	0	0	11	0	0	9	0	0	9	13
898ff8589020a0cf6f8d4b98c7e08481	9	0	0	0	2	0	2	59	0	171	139	28	19	362	143	0	2	7	0	0	19	0	4	0	0	8	12	22	0	15	17	0	15
257ed70872e60e627052413016c1ba95	0	0	49	12	62	10	55	40	586	0	0	0	0	0	0	0	0	0	5	0	0	0	0	27	0	18	0	14	0	0	0	160	17
dc65ef31a6047ad982d02bd02c507bd1	24	77	10	69	343	109	0	103	113	0	0	0	0	0	0	0	0	11	53	0	0	39	0	70	0	0	0	0	0	0	0	0	0
959b75f79b7491aceb1bb584a4b4111d	0	5	21	6	7	12	16	228	25	192	13	132	44	101	47	5	8	16	37	0	11	0	20	7	4	0	2	2	0	10	0	3	36
8ce111f6a6ed441e2b0fbe0b19c01ba9	94	140	0	0	0	0	0	0	0	0	17	0	26	0	180	0	200	0	0	0	0	0	116	0	0	44	40	0	0	21	0	0	125
cf64002ea680068cfd84aba630f20fca	0	11	0	0	0	0	0	0	0	0	166	0	0	0	88	39	128	44	0	0	7	0	0	0	0	0	162	133	0	0	0	0	224
d4e8fb6e5730003e5e44fed4393c4a1b	0	10	32	19	0	0	121	80	44	92	19	0	7	40	64	29	22	35	0	0	0	0	53	77	0	47	0	23	115	7	11	35	9
52446211d29a12559821bfcd60d945f9	0	20	94	143	31	34	29	0	134	0	0	0	0	0	0	0	0	45	33	0	83	97	135	70	40	0	0	0	0	0	0	0	0
0a2fd85b3793a781f7cafc9003a68bb2	0	0	0	72	0	0	0	0	255	195	0	0	172	140	0	0	0	0	0	0	0	0	152	0	0	0	0	0	0	0	0	0	0
c54b82f03602dad5fa67d7a9926740b7	0	0	0	0	0	0	0	96	22	73	0	68	19	70	52	12	33	13	44	0	34	29	12	0	0	0	59	23	13	222	0	0	88
213cece71c52495c5da4b58fadf7e708	14	20	0	106	7	0	31	376	47	0	0	0	0	0	0	0	0	52	241	0	4	6	5	72	0	0	0	0	0	0	0	0	0
ee8f7ff9f92442786844382a40c3fef7	11	17	26	4	30	26	17	5	9	20	0	9	7	9	8	0	24	51	31	0	21	77	110	103	18	38	47	108	35	10	20	17	60
2b2017babd79e30c7e1ded8ab4148843	0	0	0	35	0	10	26	0	0	133	23	35	15	109	201	30	39	0	33	0	0	68	0	0	0	6	10	0	28	35	62	27	40
9eba3bc6f1fd5787a5f5dfd7bb7f9b93	0	0	0	0	0	0	0	0	0	376	82	55	86	15	47	40	54	24	0	0	0	18	0	0	0	38	0	0	0	47	19	7	56
274389b189da1f6136b33b4015d193f4	0	0	0	0	5	6	0	0	0	64	31	63	0	0	89	52	0	0	0	0	8	0	0	0	0	0	0	100	51	55	339	0	96
28305d325bb5490706d06fe944415979	8	55	129	5	0	0	6	0	187	0	0	0	0	0	0	0	8	410	42	7	0	19	0	0	0	0	0	12	0	0	0	66	0
78dcd02d0a3a5c254f04addf0cc78766	26	0	81	0	31	0	36	37	0	0	0	0	0	0	0	0	0	40	294	0	176	0	190	33	0	0	0	0	0	0	0	0	0
c6c58d019f7c9f342e42b6c772cb07f4	0	0	0	95	0	0	0	0	0	127	0	0	318	274	0	0	0	0	0	0	0	0	127	0	0	0	0	0	0	0	0	0	0
0cd961acfaa0b12b00f16f739907c981	0	0	0	0	0	0	0	0	0	0	12	0	0	0	0	173	383	0	0	0	0	0	0	0	0	282	17	0	69	0	0	0	0
29635491d729525b52a11f81671920a3	0	0	0	0	0	0	0	99	0	40	0	110	377	206	0	0	38	0	0	0	8	0	0	0	0	0	39	0	0	0	0	0	0
9f4d1f290881b4ea18c87b1dbb8d0689	0	215	17	90	27	70	5	8	98	0	13	12	0	37	54	16	8	11	19	17	38	37	0	20	32	11	7	26	12	0	5	7	0
5b43bc112ddeb3c95fa0510ce9d93053	0	0	45	228	130	0	0	68	0	10	0	125	122	0	6	0	9	0	33	0	9	0	0	0	0	0	0	0	0	18	0	70	34
a8c11467a384f58e74fa1777228d3937	75	0	0	0	0	0	0	0	0	6	0	27	0	23	60	49	0	9	0	77	27	27	0	0	88	0	49	46	0	142	79	0	114
6b46b0e67ffc5c72481c8f21360cb53e	108	0	0	0	0	0	0	48	327	29	0	47	25	46	33	39	0	20	25	0	0	0	0	23	0	0	0	0	0	35	0	0	92
3961bce3d8f9c5146341d17913bcaf6c	33	29	18	28	4	104	0	351	97	0	0	0	0	0	0	0	0	37	121	0	12	14	23	0	25	0	0	0	0	0	0	0	0
8da0fa0b383755a308658a6623bf706f	0	0	0	0	0	0	0	0	0	0	149	0	0	0	0	430	0	0	0	0	0	0	0	0	0	166	0	62	87	0	0	0	0
d4c26bc1e38a8557992f8641ed1a2c8a	0	63	0	17	13	0	0	101	0	77	39	57	52	15	0	0	31	30	18	0	33	7	0	33	0	0	0	74	0	39	69	62	60
65dfc71b908d1797f6e5fc0580d3a5ca	42	175	0	10	63	47	0	5	9	108	0	149	70	95	49	0	23	0	0	0	0	0	0	15	18	0	0	0	0	6	0	0	0
3ce0f9074b4c92a69f6ad327d0ed9de8	0	0	74	0	25	0	37	28	0	25	0	23	13	20	11	0	0	38	206	0	162	29	134	36	0	0	0	0	0	0	20	0	0
bedf1f108d8517585499533e05d0e845	0	0	0	0	0	0	0	0	0	54	186	85	243	74	71	6	17	0	20	0	0	0	0	0	0	0	22	0	0	0	101	0	0
451c793d499ea13f6e76be75937541cf	143	0	33	0	91	112	58	25	104	0	0	0	0	0	31	0	0	33	44	0	31	46	49	74	0	0	0	0	0	0	0	0	0
e9f63947f46cab259a5179ddd9d18468	0	34	0	0	0	0	0	0	714	0	0	0	0	0	0	0	0	0	0	0	0	32	0	90	0	0	0	0	0	0	0	0	0
6c58c6792269aad8fd8154aa74d56cc4	16	0	0	0	0	0	47	0	0	0	0	0	0	0	0	0	0	57	0	205	197	109	0	0	218	0	0	0	0	0	0	0	17
a672c208c691619956bd791046d76a90	0	0	0	0	0	0	0	0	0	0	0	197	0	264	188	0	0	0	0	0	0	0	0	0	0	0	0	0	0	143	0	0	63
94e40b9bc0f77cbdaffb21d48c6b1008	0	0	0	0	0	0	0	0	0	73	86	120	111	105	184	0	0	0	0	0	0	0	0	0	0	0	0	4	5	91	75	0	0
36ad14a321e596b9e001c995060769a3	5	52	121	71	26	24	93	0	0	12	6	0	0	0	9	47	9	4	8	0	19	69	90	22	0	70	10	20	24	6	0	27	0
65822bbee514ae6e872951e978573558	0	37	0	0	0	29	0	72	0	118	29	37	101	0	27	0	35	43	0	0	0	0	28	20	0	42	54	34	32	0	23	39	43
d8e07ba5b04292516c49869e224e14ff	0	0	0	46	0	0	0	0	0	284	0	0	152	117	8	0	0	0	0	0	0	0	206	23	0	0	0	0	0	0	0	0	0
08954f2de2c8ca3ddcd72a476c880576	71	99	54	36	278	111	10	0	19	0	8	0	6	10	10	7	0	6	0	0	15	14	0	0	27	0	0	0	16	17	0	21	0
0e5d875738134fdc5ecf592306f3bdfb	0	19	0	0	0	146	0	0	0	67	21	8	8	27	208	0	0	0	0	0	0	66	0	0	0	0	19	0	17	88	98	41	0
5455e940f24acd9b073cbd356f5e33be	46	4	29	42	7	33	48	43	33	0	62	0	0	0	86	0	12	0	79	0	0	27	25	16	0	38	35	14	98	0	0	43	12
4f5849ab1c818540c3e36aa5fcacc92f	51	100	15	0	5	18	0	0	20	39	0	23	103	12	7	0	0	0	0	0	0	0	0	0	0	40	53	41	264	17	3	0	19
b64e5f77de11e1612bb623944e01b3b8	0	0	0	0	0	0	0	0	0	88	47	62	0	62	182	66	0	0	0	0	0	0	0	0	0	0	0	106	0	72	75	70	0
56661579789c318f6803ea2fe5cfbdf4	0	0	27	20	0	6	12	30	2	0	0	0	0	0	0	0	0	9	92	0	97	114	340	52	20	0	0	0	0	0	0	0	0
1c3f9168e2c6228dba13354612b50f11	17	9	79	26	17	29	11	17	3	0	8	0	8	22	37	11	0	33	45	0	44	86	91	114	23	5	7	13	10	22	4	13	10
223942d5341ae5e703e7e03f69391b30	23	255	28	38	81	35	36	44	29	0	25	9	0	95	35	0	0	3	0	0	6	0	3	4	0	0	26	33	4	0	0	0	0
8f09b507d48a27f49899ebae48822e2f	32	0	0	0	0	0	0	48	0	43	0	86	79	75	106	0	0	0	32	0	0	0	0	0	0	0	41	0	0	81	105	0	83
fb7eea4e87e6c63cd83d4963f392891b	0	0	0	0	0	0	0	0	0	0	5	183	0	77	0	0	0	0	0	0	0	0	0	0	0	0	53	0	0	220	0	2	260
cb57b59ce5651ed80447d2c0cbeaeb22	0	0	0	0	0	0	0	102	0	0	136	0	0	0	0	30	174	0	0	4	0	0	0	0	0	0	292	58	0	0	0	0	0
6601460f15399fb53a947bf851f90164	0	0	0	0	0	0	4	373	0	0	0	0	0	0	0	0	129	0	64	0	0	0	0	0	0	41	0	0	109	0	0	0	70
fe872d0c0612ccab14bd4589b3e93b56	101	22	0	8	0	13	0	0	0	415	8	11	29	0	55	0	41	0	0	0	0	32	0	22	0	0	0	0	0	0	19	8	0
00d30653fb914d92e1e5a87c05f63a50	0	0	0	0	0	0	0	0	0	34	181	36	0	94	10	0	0	0	0	0	0	0	0	0	0	0	366	12	0	0	0	0	50
04834663f2e639e438ebfabf1d1c3beb	0	87	254	0	0	0	437	0	0	0	0	0	0	0	0	0	0	0	0	0	0	0	0	0	0	0	0	0	0	0	0	0	0
8e12fc38d306689ea433fb8966ff80e9	11	9	0	0	0	4	0	0	0	49	190	60	67	45	93	11	88	6	19	0	0	0	0	0	0	9	14	70	0	11	0	17	0
368334321aabced1de36e943c8fe874c	43	57	50	29	21	44	91	55	17	33	0	0	0	25	0	0	0	33	27	0	24	81	33	105	4	0	0	0	0	0	0	0	0
4a65d8a13eca87112c1c214a24639030	0	0	0	0	0	0	0	57	11	20	35	80	75	188	90	0	42	0	17	0	4	0	0	0	0	0	69	0	0	9	0	33	40
7c6b3ba3e1e2a8b09f58a4b064b9c4b2	10	12	134	57	52	64	38	39	55	0	0	0	0	0	0	0	0	14	52	0	18	50	85	84	6	0	0	0	0	0	0	0	0
5e2f801c6bdd4ee934e6ee7234729007	0	81	0	186	0	0	0	503	0	0	0	0	0	0	0	0	0	0	0	0	0	0	0	0	0	0	0	0	0	0	0	0	0
4f136c704b5dc9ca058789e408a43cbe	0	0	0	0	0	0	0	0	0	43	0	61	0	32	52	48	0	0	0	0	0	51	0	30	0	0	0	0	61	110	132	0	148
5d6cf99d6e9ec1c04ee89a2b95d0c3a4	0	0	0	0	9	0	223	505	29	0	0	0	0	0	0	0	0	0	0	0	0	0	0	0	0	0	0	0	0	0	0	0	0
443a1a07dce960da29875a6c5ade64de	127	63	97	300	0	0	0	0	0	0	0	0	0	0	0	0	0	0	0	0	74	98	0	0	0	0	0	0	0	0	0	0	0
df19de4892c70d2e96f53468edd88612	12	24	27	17	78	136	130	24	0	29	129	0	0	0	45	0	33	10	0	0	13	0	33	6	0	0	0	0	0	12	0	0	0
c1c6c2cdfa12644e4e569fc34d7eb6d4	23	198	0	31	0	0	69	51	0	0	60	0	0	0	0	0	12	72	52	0	0	27	0	69	0	0	85	0	0	0	0	0	0
2b159fb6e1cba0eb5cea73cc631a8205	0	0	0	0	0	0	0	0	0	39	52	46	27	49	130	166	10	0	0	0	0	0	0	0	0	51	8	37	4	13	13	47	55
2187808f8f3c2b42d8c22d0bd3ea34df	0	0	46	14	0	59	95	0	0	0	53	0	126	0	143	93	29	0	0	0	0	0	20	0	0	48	21	0	0	0	0	0	0
c38559cdc014755309585f6c68c9d831	0	0	0	0	0	0	0	312	0	0	0	0	0	0	0	0	0	0	103	0	199	0	132	0	0	0	0	0	0	0	0	0	0
16ff160d588aaff8d81bce14d050ac0f	0	0	0	47	0	0	11	0	6	91	0	5	20	2	111	0	0	0	105	0	0	0	0	40	0	0	16	12	0	0	26	187	66
27c8a1da9c47447535160e1177fb6e58	0	15	0	0	17	8	9	9	0	99	110	48	92	60	98	0	10	0	0	0	0	0	0	0	0	18	52	15	10	11	18	10	26
b43d06d1b280a4ac668b3048fd39d864	13	137	22	5	0	35	20	164	39	24	0	0	0	5	9	5	0	0	12	0	9	13	11	10	0	0	23	113	49	0	0	12	0
d49c957eeaec601dc6af8a3eda911cc2	0	0	17	0	92	0	39	70	0	0	37	62	64	53	61	0	4	0	0	97	0	36	0	0	55	0	0	0	0	42	0	0	0
e7d58be8110a163662964b21d8269b59	9	20	7	5	7	0	30	14	0	32	0	0	0	66	5	3	0	19	9	0	20	65	14	0	16	0	0	54	0	61	66	110	95
9dff26151a1868393d3bd85a40c7caf1	24	26	7	53	31	0	12	23	55	70	0	0	370	0	18	0	0	0	17	0	0	0	18	0	0	0	0	0	0	0	0	0	0
3ef8650355f06c36d03e1902c1f4fd74	0	0	0	0	0	0	0	0	0	0	0	414	0	16	223	0	0	0	0	0	0	0	0	0	0	0	0	0	0	60	0	0	10
4dbf67d119d8c4ba9e59ca78fe759b03	38	0	44	107	25	0	34	0	192	0	0	0	0	0	0	0	0	68	77	0	14	31	53	40	0	0	0	0	0	0	0	0	0
71aa0fed83212943c69ab9f7a7df6db9	0	0	0	0	0	0	0	0	0	95	79	0	68	320	100	0	0	0	0	0	0	0	0	0	0	0	47	0	0	0	0	12	0
cbf8dafc9def7ebc98da8f059ed5c1c8	0	0	17	0	16	22	12	34	47	0	0	31	0	9	9	0	0	96	21	0	111	0	84	35	0	0	0	0	0	76	0	0	99
82a792262b0bcaa7d012970ea5b7f677	37	0	0	0	0	5	29	109	55	73	45	9	29	0	14	17	28	42	29	0	9	19	0	0	0	41	19	28	0	0	0	74	5
6748770dd830a47ce941f1ee404144a7	0	0	14	19	0	0	0	11	53	184	36	21	57	7	30	5	39	23	0	0	13	20	0	25	0	8	4	20	4	14	32	6	70
74cf963baa99c52fdf123fa244387846	0	0	0	0	0	0	0	0	0	0	0	0	272	377	0	45	0	0	0	0	0	0	0	0	0	0	0	0	0	18	0	0	0
6aa09df1f776fc561b3858aa72921b83	22	0	0	0	146	42	0	68	72	0	0	0	0	0	0	0	0	41	36	174	30	30	0	0	51	0	0	0	0	0	0	0	0
eca45eac5f1aadda290886c0ce4e4cfc	0	0	0	54	0	0	0	0	0	0	0	0	0	0	0	0	0	234	0	34	113	174	0	0	101	0	0	0	0	0	0	0	0
15b291c3c23414bda4d0470549a01541	0	90	0	26	12	56	7	25	30	16	38	0	13	0	0	0	10	63	0	0	49	76	15	0	46	16	28	15	0	26	0	22	26
5b5ad29c19134c5e31d765001b1969cc	0	19	43	12	9	7	16	9	2	0	2	17	2	38	0	0	0	24	47	7	46	146	7	85	53	0	0	21	0	38	0	48	0
85a756b35b503d5f4812e6b0c1faf9fc	18	55	12	48	213	125	66	0	12	16	9	8	6	17	16	9	11	2	23	0	0	8	0	7	2	0	0	0	0	0	0	8	3
aabdb0ee7a60d69cedb62ba6eb12c7a8	0	0	0	0	0	0	0	0	0	56	0	307	0	199	105	0	0	0	0	0	0	0	0	0	0	0	0	0	0	25	0	0	0
df723e26a271184a0e01a485685d0b1c	0	38	61	17	0	5	8	19	0	19	17	0	8	46	7	16	0	0	0	0	0	0	0	0	0	10	41	13	0	13	221	129	0
5c9c1d93f695f0a51d298c9b67bf12a9	0	0	22	27	0	0	0	27	0	180	66	106	0	30	32	15	39	0	0	0	23	0	13	11	0	23	11	2	0	14	0	29	14
e833f7b757232865396bee33c5145728	0	0	0	0	0	0	0	99	0	73	14	76	67	59	95	0	0	0	0	0	0	0	0	0	0	0	5	0	0	0	105	0	86
8e4e712a4551f0273f025e560f7576f3	0	0	49	0	9	0	0	0	11	0	0	0	0	0	7	0	0	13	341	0	51	62	41	8	81	0	0	0	0	0	0	0	0
91a5018f4658bc8f824f4f01c001f5ca	56	106	89	13	63	6	6	23	5	6	2	0	4	12	20	0	0	14	34	0	20	13	19	43	16	8	9	28	0	25	5	0	27
7d91203f175430765f14b752bd19c7b3	0	0	0	0	0	0	0	0	0	274	0	87	0	48	24	43	0	0	0	0	0	0	0	0	0	2	85	52	0	54	0	0	0
3c82a03e8d39950d08d5f6b097b093cc	0	0	0	52	0	0	0	71	175	0	0	0	0	0	0	0	0	0	0	0	43	124	0	202	0	0	0	0	0	0	0	0	0
c913efa04b9a08355a2568f5c0216794	0	0	0	0	0	0	0	0	0	334	29	67	75	47	46	0	0	0	0	0	0	0	0	0	0	15	0	0	0	0	41	10	0
82b31d49fe2e9a132b2587e9b7ab4495	0	0	0	0	0	0	0	0	0	31	25	67	7	25	160	72	38	0	0	0	0	0	0	0	0	48	27	16	47	53	5	29	13
e90c5fbd0ae5b708ca74864ab8c9eb95	45	400	0	0	0	13	0	0	99	0	0	0	0	0	0	0	0	0	0	0	0	0	0	50	0	0	0	0	0	12	0	43	0
d35113e5ac3b3e84fb7eb2c85fe770fe	0	47	0	0	0	0	0	0	151	0	0	0	0	0	0	0	0	0	0	0	37	182	0	245	0	0	0	0	0	0	0	0	0
5bd0aa95f3c4aa80a44f3c749cba2576	0	0	0	0	0	0	186	476	0	0	0	0	0	0	0	0	0	0	0	0	0	0	0	0	0	0	0	0	0	0	0	0	0
23da3a29ee96a4c129ad60bf010b5f9e	20	10	0	0	7	0	17	45	0	207	0	54	17	0	46	0	0	33	0	0	19	38	0	80	0	0	12	17	0	26	0	10	0
787aa0c4360214fe6509c13cdc6cb695	0	0	0	0	0	0	0	370	0	0	0	0	0	0	0	0	0	171	98	0	16	0	0	0	0	0	0	0	0	0	0	0	0
90165d2a4b08110d341564b7213910a4	0	0	0	0	0	0	0	0	0	0	0	0	0	0	0	0	0	176	0	0	79	0	0	0	194	0	0	55	0	56	94	0	0
2c0662974c863eab9d69f578140842a7	0	0	0	0	0	0	0	0	0	0	106	0	0	0	0	63	26	0	0	0	0	0	0	0	0	126	113	47	87	0	40	45	0
0b9238c94b6a999671e51587f0c2a475	0	0	0	0	0	0	0	0	0	9	52	11	0	180	13	50	14	0	0	0	0	0	0	0	0	50	26	13	56	61	4	53	60
393233d2c49feacbffed448d1d3255c1	40	112	50	39	110	119	28	0	0	8	8	34	6	6	7	13	0	2	10	0	6	0	0	22	0	0	0	0	0	0	0	19	12
69ba38b087084b33240e3a8763d1c0fd	0	0	0	0	0	0	0	0	0	0	0	241	150	218	0	0	0	0	0	0	0	0	0	0	0	0	0	0	0	42	0	0	0
46ea82fde3a0a36fdea6007da1d2f4ba	22	97	47	92	44	78	18	115	9	8	4	11	0	8	0	2	20	5	13	0	3	0	23	4	0	0	26	0	0	0	0	0	0
98df2792b09bc9fcc5462a550521a0f9	0	0	0	0	0	0	0	0	0	149	0	58	43	64	177	9	98	0	0	0	0	0	0	0	0	0	17	7	0	7	0	0	15
6235a038e987a6eb8f2dcdf2f4bee979	45	4	42	0	44	3	23	200	0	0	131	36	0	0	0	11	9	0	0	0	21	12	31	25	0	0	0	0	0	0	0	0	0
3520c815646e0253ca92da98f85899e5	0	0	0	0	0	0	0	351	0	0	0	0	0	0	0	0	0	0	146	0	140	0	0	0	0	0	0	0	0	0	0	0	0
ae0febd5fd32c437a20823f6715de82b	0	0	0	0	0	0	0	0	0	46	12	26	91	31	17	0	0	0	0	0	3	0	0	7	0	0	72	54	0	31	243	0	0
75705cad2a82832413efb70bf09f0a9e	90	76	24	48	0	0	0	29	32	0	80	0	22	0	0	0	22	0	0	0	23	0	31	0	7	0	39	81	0	0	0	0	23
905626bb5c5392d3d185ef1c72379baa	8	26	0	0	0	0	9	0	0	207	37	0	0	0	47	0	8	0	0	0	14	38	20	27	9	0	0	24	80	0	0	71	0
a78c90b77b8da7e25b2933c55c3ddc6b	0	17	5	0	0	0	0	168	7	83	0	0	0	13	30	0	9	9	0	0	0	0	10	0	0	6	15	0	0	84	82	11	75
96fde541d95e3dec329a7272db318af3	0	0	9	5	0	0	0	0	5	56	39	114	69	119	82	0	21	0	0	0	0	0	0	0	0	5	9	14	0	27	23	5	19
71a3698f93597184a7533ad1ba68819e	59	27	32	63	16	32	183	55	28	0	36	0	0	0	0	0	0	24	0	0	0	0	9	28	0	0	0	0	0	0	0	29	0
02754ce2493d93426aecc0e76a9a366c	40	61	25	26	139	53	0	0	32	11	0	83	0	34	18	0	0	3	20	0	0	12	0	5	8	15	0	0	0	13	0	21	0
9dbb29468a5395a903f0dd1b4105e500	0	24	17	0	8	0	5	10	28	131	43	40	0	24	24	0	34	6	61	0	0	12	28	22	0	0	0	26	0	29	7	31	8
dd695472d05d27fea430276f5542954e	0	0	27	0	273	70	82	19	0	0	0	0	0	0	0	0	0	0	48	0	21	0	78	0	0	0	0	0	0	0	0	0	0
e58b811a6b30f5555bb6ae1468c846c0	0	0	0	0	0	0	0	0	0	0	0	45	0	0	0	0	0	0	0	0	0	0	0	0	0	0	0	0	0	91	46	0	433
b62fd07e2c96423bab395852c88fb147	0	0	0	0	0	0	3	5	0	38	4	7	8	43	95	0	0	7	0	0	45	18	16	0	31	0	14	12	0	244	0	0	24
c08ca944f4478e382c9a9da98bf8e78c	0	0	44	28	144	18	83	0	28	0	0	0	0	0	0	0	0	38	0	0	25	45	115	38	0	0	0	0	0	0	8	0	0
b7695595471d5e9c2a89e76763ea11fc	0	0	0	0	487	44	21	0	0	0	0	0	0	0	0	0	0	0	51	0	0	0	0	0	0	0	0	0	0	0	0	11	0
3839322397d6d32da3537733b7c95054	0	0	133	0	0	0	290	0	0	0	0	0	0	0	0	0	0	114	0	0	21	12	35	0	4	0	0	0	0	0	0	0	0
5c2237126ec7183a15dfc2151e803278	0	34	0	0	14	28	0	0	9	60	18	66	0	129	42	12	52	0	20	0	0	0	7	0	0	48	25	0	0	0	0	15	24
499e5d41d0eee21e76636498ad46ebf1	0	0	0	0	0	0	0	0	0	0	34	0	0	0	0	0	0	184	0	0	134	125	0	0	126	0	0	0	0	0	0	0	0
6e7078fe87c9fd8aa5bb04a2ded8887d	0	0	0	0	0	0	0	0	120	128	0	104	0	0	0	0	47	0	0	0	0	0	0	15	0	62	0	17	24	0	0	83	0
a1d8dbb027fd84520b12cad5ec94777e	0	0	0	0	0	0	0	0	0	0	125	0	12	0	0	111	21	0	0	0	0	0	0	0	0	140	22	126	19	0	0	22	0
2552405fc96469528e44cb8ec376518e	0	0	30	0	28	0	170	33	42	30	0	14	0	23	0	0	0	21	0	0	46	0	58	23	0	71	0	0	0	0	0	0	0
b160bdc9eeadfb9a1601989ef548321d	10	60	5	0	5	15	0	19	0	0	0	38	0	0	0	0	0	38	19	0	25	16	0	26	6	7	12	114	21	0	0	13	139
d1046f6363642028a00a52c29a57e454	73	18	0	14	50	0	0	7	0	84	0	22	0	74	0	0	50	0	0	0	0	5	0	0	0	0	0	33	0	0	0	152	0
304dbb0c7b8ced9dd57f6e8ba053829f	0	0	0	0	0	0	0	508	0	0	0	0	0	0	0	0	0	0	58	0	0	14	0	0	0	0	0	0	0	0	0	0	0
01f8f6a375c9754dfdee806660a0fe83	0	0	0	0	0	0	0	0	579	0	0	0	0	0	0	0	0	0	0	0	0	0	0	0	0	0	0	0	0	0	0	0	0
bec03f25d90b3e29fd277c3355032b45	0	0	0	0	0	7	0	42	29	101	14	0	38	8	18	0	0	13	31	0	0	25	0	42	0	0	28	46	14	18	11	37	56
9e600a723d1b9216a510fe8ebb728391	85	0	75	43	0	0	141	20	0	0	0	0	0	0	43	0	0	0	0	0	71	67	33	0	0	0	0	0	0	0	0	0	0
321c2bc0277ba5617d68b6bfd0c0e80e	0	0	0	5	0	14	6	79	0	31	67	0	70	12	18	0	9	0	0	0	8	22	27	16	0	22	27	0	30	18	0	29	63
f5d2e01900e1b5e9ff950709560ba846	0	0	57	0	162	0	97	0	0	0	0	0	0	0	0	0	0	0	0	0	47	63	123	0	0	0	0	0	0	0	0	0	24
0646635efc58476d5f617ce80bf1509b	0	43	29	101	18	50	0	0	25	19	0	6	24	37	13	2	5	0	18	0	0	0	6	67	0	0	51	4	19	7	0	9	18
e4fe27ac6bc30f5f0eeafb355861817a	0	0	0	0	0	0	0	0	0	0	0	31	35	32	290	0	0	0	0	0	0	0	0	0	0	0	0	0	0	67	0	0	114
1eeb2d53a1d074fe11f9383e65d4c92c	141	0	0	3	0	0	0	48	276	0	0	17	0	19	0	0	0	16	13	0	0	5	0	13	0	0	0	0	0	0	0	0	16
f9979e1572b0472ab28372a6e445adf9	0	0	31	59	0	40	22	0	0	76	0	26	0	72	59	0	0	33	58	0	25	0	24	0	0	0	0	0	16	12	12	0	0
1b0cd6861e2d4638a143e3c668b0715c	0	9	33	49	0	15	68	0	4	62	120	33	39	74	0	19	0	0	0	0	0	0	13	9	0	0	10	3	0	0	0	5	0
991754b7b5fab0e066957a7fbc3fbf63	71	0	0	0	46	0	111	145	0	0	0	0	0	0	0	0	0	3	73	0	8	80	0	0	27	0	0	0	0	0	0	0	0
26d98efa38e835733f817b6900d10ed7	0	0	0	0	0	0	0	0	0	79	0	52	0	116	31	52	6	0	0	0	0	0	0	0	0	7	45	130	0	34	10	0	0
2ba17d8f657a99d7b5b06e3ff52d0cd2	0	19	0	20	0	0	104	0	142	81	32	0	65	0	0	0	0	0	0	0	0	39	20	0	0	0	0	0	0	0	0	40	0
f2f91e27abaf3092feb1bf10cf7de921	0	0	0	0	0	0	0	0	0	76	79	0	43	24	0	0	227	0	0	0	0	0	0	0	0	20	34	0	0	18	39	0	0
e374bae72fb28adbd40ec67d63da8232	0	0	0	0	0	0	0	0	0	0	0	0	0	0	0	454	0	0	0	0	0	0	0	0	0	0	14	82	0	0	0	10	0
697b13b43d51273aea414c9d7d2037ea	205	0	19	0	0	0	48	0	117	0	0	0	0	0	0	0	0	0	0	0	28	0	85	45	0	0	0	0	0	0	12	0	0
8c160916bba9a860adec0e3b1185330e	0	0	0	0	0	0	0	0	0	0	47	0	0	0	62	65	71	0	0	0	0	0	0	0	0	50	53	116	0	0	0	0	92
b3a7d4f5a4626db605caba9aae290449	57	16	0	0	0	7	34	0	0	57	0	32	34	28	42	0	0	0	19	0	21	39	0	31	0	0	44	0	0	0	19	38	35
de6fd700296bbbdf6d065da5ab9b6d71	5	0	5	0	0	3	0	0	0	118	98	15	0	0	23	8	20	0	0	0	3	0	3	0	0	20	57	11	0	0	0	36	127
0440512c7ca6e368e44edc048fb23542	0	0	0	0	0	0	0	0	96	0	0	0	0	0	0	0	0	0	95	0	58	93	83	82	42	0	0	0	0	0	0	0	0
944334b75311d307600b84cf04fcfdfc	0	3	0	35	0	0	0	0	0	0	0	0	0	0	0	0	0	213	0	19	101	99	0	0	78	0	0	0	0	0	0	0	0
328b1281449fcde31302fccebe1b479e	0	0	0	0	0	0	0	0	0	0	229	0	0	315	0	0	0	0	0	0	0	0	0	0	0	0	0	0	0	0	0	0	0
e3d3257e8da9b8c7c006cd10f2302878	0	20	111	19	0	0	0	0	0	0	0	94	140	0	0	0	0	0	0	0	11	78	0	0	0	0	0	0	0	0	0	0	65
d855ef60341372c69fc8a14b4cffac5b	34	0	0	0	0	0	21	37	0	0	0	0	13	0	0	0	0	36	30	177	0	0	0	0	44	0	0	65	34	0	15	32	0
09921bf32c5880378a13d9fad84dd9fd	0	0	0	0	0	0	0	0	0	26	0	61	137	27	22	0	0	0	0	0	0	0	0	0	0	0	52	8	0	65	70	0	69
be39e2de2e8aa8c43dd515a0776124a3	128	0	0	12	0	0	0	116	57	0	0	167	0	0	0	0	0	0	0	0	0	0	36	20	0	0	0	0	0	0	0	0	0
f3ce52c9f11174a032abf4d2d52e4bf6	0	0	0	0	0	0	0	0	0	0	0	30	0	29	468	0	0	0	0	0	0	0	0	0	0	0	0	0	0	7	0	0	0
5fa5109dee4e1b9d60c5b5ba6bae18b9	0	0	0	0	0	0	0	0	0	56	0	0	0	63	385	0	0	0	0	0	0	0	0	0	0	0	0	0	0	0	28	0	0
9e1028c17bddccb72f3891fb38a21eda	0	0	58	22	29	43	37	24	42	0	0	0	0	0	0	0	0	11	52	0	27	62	64	59	0	0	0	0	0	0	0	0	0
0b07436d16c6e3489566f5b39a6825e0	0	0	0	0	0	0	0	7	0	0	0	0	0	0	0	4	95	0	0	0	0	8	0	400	0	0	13	0	0	0	0	0	0
9f59d607fb258fe284848ed0f8a25782	22	0	0	0	132	0	137	0	0	0	0	0	0	0	0	5	0	19	10	0	3	0	0	0	0	11	0	0	121	0	0	67	0
29ebadd4248596250d19650aae3248bd	0	0	0	0	32	0	0	0	0	40	0	51	23	13	38	0	0	0	0	0	0	0	0	0	0	29	0	0	41	50	12	158	36
bb9fa73031e0078614369009b6b4658d	0	0	0	0	0	0	0	0	0	0	0	28	0	31	0	0	0	0	0	0	0	0	0	0	0	207	0	257	0	0	0	0	0
4800d2638ed5dcc8dbf18aec290ff9a1	22	0	35	95	30	0	29	4	130	0	0	0	0	0	0	0	0	46	49	0	14	17	22	22	5	0	0	0	0	0	0	0	0
301a2e08e49d4557b4a7c04e0e655ee2	0	0	0	0	0	0	0	0	0	38	62	0	35	71	38	0	43	0	0	0	0	0	0	5	0	0	0	0	50	45	0	57	67
a313beb501e5a1dfd95be4255d50fc5b	0	0	0	0	0	0	0	29	0	315	0	23	0	52	0	0	47	0	0	0	0	0	0	0	0	0	0	0	0	0	20	21	0
2f0fba7d320f99bbcb7a726d1c912f22	0	0	0	0	0	0	0	0	0	19	0	75	125	34	19	0	0	0	0	0	0	0	0	0	0	0	53	0	0	47	83	0	44
f82c31bad94040f1b781de1e7647f178	0	0	0	0	0	0	0	0	0	0	0	0	0	10	0	330	0	0	0	0	0	0	0	0	0	0	10	90	55	0	0	0	0
408499f4421b1d5232292f4eacc2f344	0	0	0	0	0	0	0	0	0	277	0	120	96	0	0	0	0	0	0	0	0	0	0	0	0	0	0	0	0	0	0	0	0
1920c4a194d9f7a13c84dcbf30743d0b	0	0	67	131	71	0	0	49	0	0	0	49	56	0	5	0	0	0	15	0	0	0	0	0	0	0	0	0	0	3	0	31	16
26d2289c9980139c2f3342a8904991a2	0	0	0	0	0	0	0	96	0	55	0	74	85	0	129	0	0	0	0	0	0	0	0	0	0	0	0	0	0	53	0	0	0
36bac28259685937ac6d4a08911902f7	0	0	0	0	0	0	55	0	0	0	217	0	0	0	0	0	215	0	0	0	0	0	0	0	0	0	0	0	0	0	0	0	0
97ec0a69e85740c442708b559a5dd80c	0	0	0	0	0	0	0	0	0	0	0	0	0	53	0	0	0	0	0	0	0	0	0	0	0	0	0	54	0	0	0	380	0
0f6735688bff70c12c1d524e6b28e7cd	0	0	0	0	0	0	0	0	0	139	80	0	114	93	0	0	0	0	0	0	0	0	0	0	0	0	60	0	0	0	0	0	0
5849eebfd648b68285ae5df4121c63e0	0	0	0	47	0	0	30	0	0	119	0	0	0	0	16	0	0	65	56	0	0	0	0	0	0	0	0	45	0	22	21	63	0
d6017d5267b0910972fdf1c1e405ba6a	0	0	0	0	0	0	0	0	0	46	48	0	0	0	35	0	97	0	0	0	0	0	0	0	0	17	26	0	16	32	49	0	116
11356ba3c061f8b1b6b77308e440fb4f	19	32	34	0	74	131	63	0	12	32	0	0	0	0	0	0	0	0	31	0	0	37	0	0	0	0	0	0	0	0	0	14	0
8ca1702fcb6ff46f30cca151d0128f32	104	0	34	34	9	9	62	12	89	0	0	0	0	0	0	0	0	12	25	0	0	0	84	0	0	0	0	0	0	0	0	0	0
1bb248b3406f7fd069f9f6f4d4a901d3	0	0	0	0	0	0	0	66	0	0	48	0	0	11	0	17	100	0	0	0	0	0	0	0	0	0	189	42	0	0	0	0	0
36d6900e9062a957a491889b4b944a10	34	0	0	0	0	0	0	125	0	0	0	0	84	0	0	0	0	0	63	0	32	76	0	0	0	0	0	0	0	0	0	59	0
a675ce31e9131ea329efea4666ace410	0	0	0	56	0	0	0	0	0	0	0	0	0	0	0	0	0	110	35	19	107	65	0	0	81	0	0	0	0	0	0	0	0
bdbc6f5d008218b17f769a403c7671f5	0	0	0	0	0	0	0	0	0	0	207	0	0	41	80	7	3	0	0	0	0	0	0	4	0	83	34	0	0	8	4	0	0
be1369e99d9e8cc3d8b0f09b5d5112a5	0	0	0	0	0	0	0	0	0	379	0	90	0	0	0	0	0	0	0	0	0	0	0	0	0	0	0	0	0	0	0	0	0
901bd996e7b32c30a4e87940f2eb11da	72	0	7	0	86	0	118	0	55	0	0	0	0	0	0	0	0	46	20	0	11	0	15	0	0	37	0	0	0	0	0	0	0
66619dc062d80fb774e7df1ec7526707	0	0	0	0	0	0	0	0	0	219	0	47	0	45	0	0	0	0	0	0	0	0	0	0	0	0	46	40	0	45	11	0	12
0f8dea6ab059baa16e65f49e913956bd	0	0	0	0	0	0	0	0	0	0	26	0	0	0	0	0	17	0	0	0	0	0	0	0	0	0	330	8	0	0	20	0	61
d90e8d6131ee4af08ef53fc6c69bd6f3	0	104	13	0	0	0	0	15	21	51	0	12	52	0	0	0	0	19	51	0	12	16	0	0	0	0	0	0	0	8	19	0	68
41f63e02cc199fe7ce28894304118a9f	0	0	0	0	0	20	0	0	0	243	0	0	43	0	0	83	0	0	0	0	0	0	0	0	0	0	0	0	49	0	22	0	0
e3c17531cfc2e39cbf2933819f216853	46	0	0	0	0	0	0	10	43	0	0	36	0	10	22	0	0	0	6	0	0	0	0	19	18	0	0	30	55	26	0	0	139
f591209e26d27536bac8dd1c1528725d	0	0	0	0	0	0	0	0	0	47	108	0	131	43	74	0	32	0	0	0	0	0	0	0	0	21	0	0	0	0	0	0	0
22d8f75d97470c2e44b5aa6de2048a5d	39	0	33	42	0	0	39	34	0	0	0	0	0	0	0	0	0	0	43	0	80	0	64	0	77	0	0	0	0	0	0	0	0
e69c10f2b3fc38a0ef86cc8c537a1c44	0	0	0	0	0	0	0	0	0	21	0	0	17	77	0	0	5	0	0	0	0	0	0	0	0	0	0	0	0	110	220	0	0
cbb49c2b90607a7f1161913c34d719de	0	0	0	0	0	0	0	0	0	20	0	0	0	115	198	0	0	0	0	0	0	0	0	0	0	0	0	0	0	64	50	0	0
7ad5bcb641e22d1ab6d16280fd856998	0	0	0	0	0	0	0	0	0	0	0	91	172	0	94	0	0	0	0	0	0	86	0	0	0	0	0	0	0	0	0	0	0
2de29dc3213e6ee592cfc5160f8a01b9	0	0	0	75	0	0	0	0	54	0	0	0	0	0	0	0	0	175	0	39	32	47	0	0	20	0	0	0	0	0	0	0	0
335f0b906072d7a73f42cffc780a3412	0	0	0	0	0	0	0	0	0	0	215	0	57	0	0	12	19	0	0	0	0	0	0	0	0	88	23	0	0	0	0	27	0
4509fd6b027a2383221ddc35213fa0e0	0	0	0	0	0	0	0	0	0	0	0	114	13	312	0	0	0	0	0	0	0	0	0	0	0	0	0	0	0	0	0	0	0
4232f1bd9c0eeda87e87009eccd4f493	0	0	11	0	0	5	0	34	0	4	0	9	86	0	0	0	0	23	9	0	0	0	24	0	0	10	19	29	0	45	0	48	82
49ad036796b5e6906e9701cd7aa121ce	0	0	16	9	0	0	10	0	0	0	0	0	0	0	0	0	0	57	86	0	54	44	40	96	23	0	0	0	0	0	0	0	0
5b34f7bc6c322d723e59cad420889874	0	0	0	0	0	0	0	0	0	0	0	0	0	0	0	0	0	171	0	0	105	95	0	0	64	0	0	0	0	0	0	0	0
ae92751ce0103cf1fe77dd7f219da00c	0	0	0	6	0	0	0	7	0	64	3	51	0	122	0	62	0	0	0	0	0	0	0	0	0	0	0	72	8	39	0	0	0
75747507cb4316f7298d712748f33745	0	89	0	0	24	24	23	0	18	21	35	2	0	17	17	5	6	7	39	0	0	21	0	12	9	0	0	34	13	0	5	0	11
f9b9dea06a99e887a2ed60e81a310e94	0	0	0	0	0	0	0	0	0	17	0	0	0	0	0	0	0	12	0	0	0	0	0	0	0	104	30	47	59	0	62	25	75
3a9abeac2d723d2a963708811927448f	0	0	0	0	0	7	0	29	8	68	0	43	0	8	137	0	0	30	23	0	25	0	0	0	5	0	0	0	0	9	4	0	33
9e19bf2d79667b0ad1603ef14448cc8f	0	0	0	0	0	0	0	0	0	0	15	0	168	9	18	0	0	0	92	0	31	0	20	0	0	0	76	0	0	0	0	0	0
891d35abe4e6aa48cac8068acdfa1944	15	23	10	25	140	33	10	0	24	4	9	15	4	0	12	19	0	0	3	20	11	12	3	18	10	0	0	0	0	0	0	8	0
b82437e226b6d52977dd562f7cfee9c0	0	0	0	0	0	0	0	0	0	0	0	0	0	229	0	0	198	0	0	0	0	0	0	0	0	0	0	0	0	0	0	0	0
47759195292faec9eaf13b54a3d6a224	32	0	0	15	0	48	0	169	33	0	0	0	0	0	0	0	0	0	89	0	22	0	0	0	19	0	0	0	0	0	0	0	0
b88737a236a385f777b5b36beed51187	0	0	0	0	0	0	0	268	0	0	0	4	0	0	0	0	0	151	0	0	0	0	0	0	0	0	0	0	0	0	0	0	0
7d1205a379c882157e012e6fcd202c3d	214	0	0	0	0	0	48	0	0	0	0	0	0	0	0	0	0	0	0	0	0	0	0	0	0	0	0	0	0	0	0	0	161
f64becfec88c000e31e1b84c0de1354f	0	0	0	0	0	0	0	0	0	97	0	47	0	72	12	94	0	0	0	0	0	0	0	0	0	0	0	0	0	16	0	2	81
e9616da2db8438a4449b605d41bbe6d2	0	17	0	20	0	0	37	0	0	9	14	0	0	0	15	0	0	0	0	0	0	38	14	0	0	57	50	77	19	0	0	26	28
df8371d9cfeef960003e0125ae69de11	46	0	0	0	0	0	11	0	0	27	0	0	0	0	0	0	0	0	0	0	57	35	28	120	0	56	0	41	0	0	0	0	0
64ca3fd5896cd1f562f0385f599e1902	0	6	0	66	0	0	0	0	38	0	0	0	0	0	0	0	0	211	0	18	22	32	0	0	28	0	0	0	0	0	0	0	0
a25634fdf375ae2818ce384a605c5d94	57	0	0	0	36	0	156	0	39	0	0	0	0	12	0	0	0	22	4	0	3	8	22	0	11	0	5	0	0	7	0	0	36
6bc78df0c09b8ae38d15ee2d196a938d	0	0	7	0	0	23	0	0	0	23	0	0	15	0	0	0	0	3	24	0	50	12	197	50	11	0	0	0	0	0	0	0	0
f47179f9d3bc127f0c2340a2c149cbe4	59	0	26	0	0	0	51	30	0	0	0	0	0	0	0	0	0	26	43	0	36	27	116	0	0	0	0	0	0	0	0	0	0
a08f13d97b498e50d02be531984754fd	0	0	0	0	0	0	0	0	0	0	385	0	0	0	0	0	0	0	0	0	0	0	0	0	0	0	28	0	0	0	0	0	0
0705d13078b7b17046d5119a4a6e6bed	118	19	66	0	0	0	36	165	0	0	0	0	0	0	0	0	0	0	9	0	0	0	0	0	0	0	0	0	0	0	0	0	0
778a8e3b9793d8615ca9cf0f45d6cc0a	0	0	0	0	0	0	0	0	0	91	75	38	208	0	0	0	0	0	0	0	0	0	0	0	0	0	0	0	0	0	0	0	0
a784270b1f0baab656830b17304971e7	0	0	0	0	0	0	0	0	0	0	12	0	0	0	67	51	0	0	0	0	0	0	0	0	0	256	0	0	0	0	25	0	0
f54da71ac36e400d0bb0a8c77bfbd5a8	0	30	62	152	0	0	0	0	0	0	25	0	0	18	42	0	0	24	0	0	20	0	0	0	0	20	18	0	0	0	0	0	0
223217a350ce94515daf7262e1e9cc71	0	0	0	0	0	0	0	0	0	250	0	47	63	0	50	0	0	0	0	0	0	0	0	0	0	0	0	0	0	0	0	0	0
e21a6173d0e42ad1ca288182e53db5a4	0	0	0	0	0	0	0	0	0	64	65	42	11	0	16	27	36	0	23	0	6	0	0	0	0	33	8	7	0	21	0	0	51
256b6ad398f97f2b8062aa1f43f1bc53	0	0	0	0	0	0	0	0	0	66	20	0	20	59	80	18	17	0	0	0	0	0	0	0	0	0	0	8	21	24	43	11	23
f4bf77f49898b8e295c3abcf4c8a00e2	0	0	19	0	0	0	55	146	74	0	0	0	0	0	0	0	0	63	0	0	0	38	0	12	0	0	0	0	0	0	0	0	0
77ce9968d66d4fdd9b10c0403e85f327	0	0	0	0	17	0	0	89	0	34	0	61	41	0	132	0	0	0	0	0	0	0	0	0	0	0	0	6	0	24	0	0	0
27cb5849630704957609523048ec3bd6	0	0	0	0	0	0	0	0	0	0	0	0	70	51	85	41	0	0	0	0	0	0	0	0	0	0	52	0	0	34	0	0	68
693e843219d5f82dbe23cae86c193033	0	0	0	13	0	53	0	53	57	46	0	31	25	0	51	0	0	0	0	0	0	5	0	0	0	0	0	0	0	31	33	0	0
417ee6799f70056ac9e353e91167e391	0	0	0	6	0	0	50	16	0	0	31	0	0	0	0	42	69	0	47	0	0	0	0	0	0	68	0	0	5	0	0	50	14
04bd107952af8a1a9179708576c77e49	0	0	0	0	0	0	0	0	0	75	0	0	0	0	0	54	49	0	0	0	0	0	0	0	0	39	22	0	0	4	0	152	0
b6943d2f4d395b9be988f7ccb58b63b6	0	0	0	0	0	0	0	0	0	6	0	0	15	15	252	0	0	0	0	0	0	0	0	0	0	0	0	0	89	0	0	0	16
d57bd08cc05bcf2df1180c38d81decb3	0	0	0	0	0	0	0	0	0	0	0	57	0	0	40	0	0	29	0	0	0	45	0	0	60	0	64	0	0	0	0	0	98
5cf980df01580f086d5f855d55155f0a	0	0	31	97	0	0	53	5	96	0	0	0	0	0	0	0	0	0	0	0	0	0	50	61	0	0	0	0	0	0	0	0	0
796199a7f77714373f7549fe329bfcb6	18	15	0	16	49	0	13	29	27	15	38	28	32	32	28	0	0	0	0	0	0	6	0	0	0	13	0	0	0	11	0	0	18
a4ea1f097cc2cf7b308ce3428009e129	13	0	40	5	22	0	128	3	53	0	0	0	0	0	0	33	0	0	0	0	0	7	25	8	0	26	0	4	19	0	0	0	0
ca972331b64ef36b26f389f50a6e8838	0	0	0	0	0	0	0	0	0	17	25	13	3	18	0	4	5	0	0	0	0	0	0	0	0	27	35	8	54	0	18	158	0
22645bcf097358662740efcee2c221b9	0	0	0	0	0	0	0	0	0	0	0	0	0	0	0	44	0	0	0	0	0	0	0	0	0	0	15	43	138	0	0	89	54
f9d0e870cb84c4efa509ea0200e7c784	0	0	0	0	0	0	0	0	0	0	0	0	0	0	0	0	0	117	0	12	34	29	0	0	108	18	10	19	0	0	0	35	0
0141f07d20daa93c0368da0727200ffa	0	0	36	0	37	11	84	0	0	0	0	0	0	0	0	0	0	0	0	0	30	30	87	0	0	0	0	0	0	0	0	65	0
05d7c81980b08aac68596ac426334841	0	38	30	9	0	0	98	68	26	0	0	0	0	0	0	0	0	30	28	0	8	6	22	17	0	0	0	0	0	0	0	0	0
3715b875f050bab5798f92cacabd4829	0	0	0	0	0	0	0	0	0	0	0	0	94	0	0	0	0	0	0	0	0	0	0	0	0	0	0	0	0	25	35	0	224
b4e0adb2112585c9c061ac5cee007d52	0	0	0	0	0	0	11	0	0	93	0	10	25	0	65	31	29	0	0	0	0	9	0	0	0	28	0	17	52	0	0	5	0
10d117d62747b84017b1c9072fd29d3e	0	0	0	0	0	0	0	0	333	0	0	0	0	0	0	0	0	0	0	0	0	0	0	40	0	0	0	0	0	0	0	0	0
409db62d2fd712f3797fab61f80c1a95	36	0	0	0	0	0	0	17	111	0	0	0	0	0	0	0	0	16	69	0	14	24	0	71	14	0	0	0	0	0	0	0	0
a62a3ff90093089e20a6e43ff643f278	0	0	0	0	0	0	0	0	0	19	0	88	0	48	43	36	0	0	0	0	0	0	0	0	0	0	0	5	16	19	20	0	77
777dd68b606758ba4b8810d87ed434e0	0	0	0	7	0	0	0	6	0	0	0	0	0	0	0	0	0	0	36	0	35	18	0	0	0	23	0	44	0	124	30	11	36
caca9dc9d1ba822937df9fd70b8ff588	27	0	0	17	0	0	0	0	24	44	16	26	0	0	19	0	0	0	0	0	0	12	0	0	0	30	14	8	0	18	19	19	75
5aa29ce483461bb3779a80083e4b4862	0	0	5	0	2	0	0	30	0	0	12	0	0	0	0	0	0	0	232	0	61	0	0	9	0	0	0	17	0	0	0	0	0
a5eef8793ddf5fb4b141fbd69429e7c5	0	0	0	0	0	0	0	0	0	69	0	31	138	21	7	4	0	0	0	0	0	0	0	0	0	0	0	0	0	9	88	0	0
10382a5cb34a17de72cf8e6c97e1c9d6	0	0	0	0	0	0	0	0	0	42	0	60	0	111	97	0	0	0	0	0	0	0	0	0	0	0	0	0	0	0	0	0	57
43fd7ca4ceed2d1d1e67af48d46e1a0d	0	0	0	0	0	56	4	164	32	0	0	0	0	0	0	0	0	0	111	0	0	0	0	0	0	0	0	0	0	0	0	0	0
ed84526cd788935acd84368ff954bbd3	0	0	0	0	0	0	0	0	0	64	0	73	55	40	0	0	0	0	0	0	0	0	0	0	0	0	0	0	0	48	0	0	86
000fe74555b8d995714372caccc35381	0	0	0	0	0	0	0	9	0	42	0	48	6	0	0	5	0	26	8	0	8	33	5	17	22	0	7	3	49	0	0	0	77
7f813743f11cbcf4157ee3883ff4c6fc	0	0	0	0	0	0	0	0	0	111	0	57	72	39	0	0	0	0	0	0	0	0	0	0	0	0	0	0	0	29	57	0	0
f7398b9c828cb24a96d04c5ec156aa32	0	0	0	0	0	0	0	138	0	49	0	55	41	0	65	0	0	0	0	0	0	0	0	0	0	17	0	0	0	0	0	0	0
fb09f13551c4db46025b47f1b8697318	22	0	0	16	0	0	0	0	73	0	0	0	0	0	0	0	0	37	21	0	23	51	41	49	32	0	0	0	0	0	0	0	0
f0357155916be15a299c2dafe262d168	0	0	39	3	2	4	79	0	0	0	0	0	0	0	0	0	0	0	0	0	37	31	96	56	15	0	0	0	0	0	0	0	0
ec0205fa7153e02c0014a22c4a758905	0	0	0	0	0	0	0	0	0	0	32	136	0	0	35	0	0	0	0	0	0	0	0	0	0	52	0	25	0	0	16	43	21
f69b9dcfd5d32f66272d0ab9c8e19c7d	0	139	0	0	0	19	19	0	0	0	0	0	0	0	0	0	0	0	13	0	26	38	0	22	0	75	8	0	0	0	0	0	0
65cb09f6d2989ddcb19b6ea2e7073468	20	32	0	11	12	0	0	5	14	39	7	62	61	17	24	0	0	0	5	0	0	0	0	0	0	0	7	14	0	6	0	8	14
46a2abc8d44991be1de815718a08eee3	8	0	0	41	55	98	0	91	0	0	0	0	0	0	0	0	0	0	52	0	0	0	0	0	13	0	0	0	0	0	0	0	0
909b37dc66ca4d7602b6bfddefbec912	0	84	0	16	0	5	0	130	27	0	0	0	0	0	0	0	0	0	33	0	0	31	0	0	0	0	0	0	0	30	0	0	0
2886c7c2b0a6702ed0ccc38c9ccceb14	0	0	0	0	0	0	0	0	27	0	0	55	0	0	0	0	0	0	48	0	0	26	70	66	0	0	0	0	0	31	31	0	0
f78313332badcc840ab0b5b59e401b06	0	0	0	0	0	0	50	0	61	0	0	0	173	0	45	0	0	0	0	0	0	0	0	0	0	0	0	25	0	0	0	0	0
ab81ff2b0671dddcf670d22d8da96a05	0	0	24	14	0	0	0	315	0	0	0	0	0	0	0	0	0	0	0	0	0	0	0	0	0	0	0	0	0	0	0	0	0
8ecf42ee5e5dd6cbfeb84f4f1a257492	0	0	0	34	0	0	0	0	0	0	0	0	0	0	0	0	0	94	0	19	81	61	0	0	37	0	0	0	0	0	0	25	0
14aad9540780b1175566c9327c3c993e	0	0	0	0	0	0	0	0	0	24	0	52	33	32	40	0	0	0	0	0	0	0	0	0	0	0	22	0	0	38	71	0	38
b4b35268f4620763c37f60884dd8d441	12	0	14	0	0	0	3	0	24	0	0	0	0	0	0	0	0	16	83	0	24	43	32	99	0	0	0	0	0	0	0	0	0
ea74f77e4100bfb6cd781caec7405bc0	4	0	0	0	0	2	0	11	251	0	0	0	0	0	0	0	0	2	5	0	0	0	0	16	0	8	0	0	0	15	0	35	0
2f7b935f347144ce7ac3bf2f2172621d	0	0	0	0	0	0	0	0	0	16	0	26	64	9	0	0	0	0	0	0	0	0	0	0	0	0	53	18	0	9	105	0	48
6d60f9a24a02c33e5b2f5d4fb1daf81f	0	0	0	0	0	0	0	0	0	0	0	281	65	0	0	0	0	0	0	0	0	0	0	0	0	0	0	0	0	0	0	0	0
4bc9b9794a68d2163fc9f5c4917ae989	0	0	0	0	0	0	0	0	0	165	0	0	0	0	180	0	0	0	0	0	0	0	0	0	0	0	0	0	0	0	0	0	0
213aa4046e2ff8838ea49bb0e58730f7	12	0	13	11	0	0	7	0	0	0	0	0	0	0	0	0	0	52	107	0	31	26	0	86	0	0	0	0	0	0	0	0	0
8610393181c0fd66e03ff1ffdb69c72e	0	271	12	16	28	0	0	0	0	0	0	0	0	0	0	0	0	0	0	0	7	0	11	0	0	0	0	0	0	0	0	0	0
22b01a3688c70b585d88bef10be4fc41	0	0	0	0	0	0	46	0	0	14	0	0	29	11	80	0	33	44	8	0	0	27	0	2	0	0	39	0	0	0	9	0	0
734a07c50f74a357f859a1271505da52	0	0	0	0	162	123	0	0	31	0	0	0	0	0	0	0	0	0	25	0	0	0	0	0	0	0	0	0	0	0	0	0	0
66aed1a5a30837f63341569599216b1a	0	0	0	0	0	0	0	340	0	0	0	0	0	0	0	0	0	0	0	0	0	0	0	0	0	0	0	0	0	0	0	0	0
534b90d14d71eaf83a93f1ed6807a328	0	0	0	0	0	0	0	0	0	83	2	13	14	23	94	0	0	0	0	0	0	0	0	0	0	36	11	13	28	7	15	0	0
dc4761e37356816640086cea3bde0fb7	0	37	0	64	28	0	0	0	0	0	0	0	0	0	0	0	0	0	59	0	0	151	0	0	0	0	0	0	0	0	0	0	0
ea83c4377f9985322512350bd557d581	0	0	0	0	0	0	17	0	0	231	0	0	0	0	6	5	0	0	0	0	0	0	59	0	0	20	0	0	0	0	0	0	0
beefe08431f5c81511a80c15c202b03b	0	0	0	0	0	0	0	0	0	0	65	31	0	0	0	0	24	19	0	0	0	34	0	0	0	155	0	10	0	0	0	0	0
afa36af1c42db57fea4c0e5c3d53b121	0	0	0	0	0	0	0	78	0	0	0	72	73	0	89	0	0	0	0	0	0	0	0	0	0	0	0	0	0	26	0	0	0
18498bf56b1943072c326d862ce1d03e	0	0	0	0	0	0	32	0	13	0	0	0	0	0	0	21	0	27	5	0	12	15	0	0	37	0	0	13	38	0	0	55	70
f9c2d44299d7f2517d709af9961e5e36	39	0	0	0	0	0	0	0	23	0	0	9	0	32	26	14	0	16	0	0	0	0	0	3	11	0	14	0	13	26	29	0	82
f86f74effe52d5f94caf9a8ed5a1a10e	0	0	0	0	0	0	0	60	0	119	0	33	63	0	0	0	0	0	0	0	0	0	0	13	0	0	15	0	0	0	16	0	17
d7e319b96ffe22ed3c3de4fbb6cbb843	58	57	21	9	15	12	14	0	0	5	0	12	0	8	8	19	0	4	0	9	20	15	13	0	28	0	0	3	0	5	0	0	0
c763edada8b76d1af221b9c34eb26568	0	0	0	0	0	0	0	0	0	24	89	8	31	42	57	0	15	0	0	0	0	0	0	0	0	19	21	0	0	0	15	0	12
8d2c369f49b3b611509e928f3ea53452	0	0	0	0	0	0	0	0	5	141	60	0	0	5	0	0	0	0	0	0	0	0	0	0	0	0	0	0	43	0	0	63	14
7d7888f4554ec0ebac67a232e1800626	0	0	0	0	0	0	12	0	0	86	12	16	32	0	10	0	0	0	0	0	0	0	0	43	7	0	0	11	0	14	20	0	67
aee0040f957c891a609b619ddf6dd608	0	15	0	0	0	0	0	14	0	0	0	0	0	0	0	0	0	19	0	0	21	0	37	0	0	39	24	19	52	15	0	35	40
f774264bf89082c44d7e0d0dee9eecc2	19	0	0	6	22	0	34	0	0	0	0	0	0	0	0	0	0	48	49	0	30	38	24	20	40	0	0	0	0	0	0	0	0
f544b68137557bef2c33086384b66b12	0	0	0	0	0	0	0	0	0	129	0	31	0	0	119	0	0	0	0	0	0	0	0	0	0	0	0	0	50	0	0	0	0
437ae56938cb3c796b68b858d314afeb	0	0	0	0	0	0	0	0	0	127	0	0	0	78	0	0	0	0	0	0	0	0	0	0	0	0	124	0	0	0	0	0	0
b7467d1aa652458fa1f7d81ada97446d	10	0	0	0	0	0	0	0	0	0	0	0	0	0	0	0	0	61	80	0	25	40	43	47	21	0	0	0	0	0	0	0	0
0f6d46c70548d4ce709802b6e3162f6f	0	0	0	0	0	0	0	4	0	0	0	0	0	0	0	0	0	32	0	73	108	28	0	13	44	0	0	0	0	0	24	0	0
b7558aa89fd21763ded8be5a2f4bc4b9	76	4	25	24	0	6	41	4	94	0	0	0	0	0	0	0	0	13	6	0	0	0	33	0	0	0	0	0	0	0	0	0	0
1d6b47c9b2643dd75ceb92cc17656ee6	0	34	0	21	0	16	0	0	0	31	0	15	0	0	0	0	6	0	0	0	0	77	0	3	0	0	0	44	23	44	0	10	0
f335c1e7bff5471be41106b0ab227ec8	0	0	0	0	0	0	0	0	0	0	0	200	0	0	0	61	63	0	0	0	0	0	0	0	0	0	0	0	0	0	0	0	0
e49a70cd9e28d609844bc5d995e235b7	0	0	0	0	0	0	0	0	0	0	0	0	0	0	0	0	0	110	0	0	62	51	0	0	96	0	0	0	0	0	0	0	0
c73ad1f52e6ec327e3e7751d6f8c923e	34	21	16	36	16	0	0	71	23	0	0	8	0	0	17	0	0	0	0	0	33	7	36	0	0	0	0	0	0	0	0	0	0
78c4e39e728cf1df5a6d378fd0ebecd3	57	0	0	0	0	0	0	0	0	32	0	0	0	0	0	0	14	169	0	0	0	2	11	5	0	0	7	9	10	0	0	0	0
ae89217af612af6b9b82f185c3dd4879	0	0	50	0	0	0	0	0	0	0	0	0	0	0	0	0	0	0	0	0	40	53	64	108	0	0	0	0	0	0	0	0	0
8048f313e5ed30304b0e93f0712f9362	0	0	0	0	0	0	0	0	0	0	0	0	0	0	0	0	0	122	0	0	80	57	0	0	56	0	0	0	0	0	0	0	0
c9f5d01f8ab219540bff7911f2eab924	0	0	0	29	0	125	0	0	0	10	0	20	122	0	0	0	0	0	0	0	8	0	0	0	0	0	0	0	0	0	0	0	0
1fbcad403ecebb26e6c3d5a838bf1803	31	0	7	0	0	0	0	0	0	14	0	39	0	21	0	0	14	0	0	0	0	0	56	0	0	0	22	52	0	0	0	0	58
7df610e63e14ed64f727741fd81b0165	0	0	8	0	0	0	56	13	0	0	0	0	0	10	28	0	0	25	11	0	15	16	85	0	0	0	0	0	35	0	0	0	11
c0f247b2330dde78335a646849f8dfd5	0	0	0	0	0	0	0	0	0	50	68	19	24	40	36	0	11	0	0	0	0	0	0	0	0	0	26	7	0	3	7	0	21
92f26f39aed46aa467d2d2f1c83f1934	95	0	0	0	2	13	0	0	0	0	0	0	0	0	0	0	0	22	0	0	80	9	0	0	91	0	0	0	0	0	0	0	0
94d4e0399c04e57264cd404b37a7710a	58	0	18	27	0	0	15	0	139	0	0	0	0	0	0	0	0	0	0	0	16	0	23	14	0	0	0	0	0	0	0	0	0
e919228bfbeb8018d9ecde2a0c74b22e	25	25	0	0	0	0	0	16	0	0	0	0	0	0	14	0	20	0	0	0	14	30	34	60	0	0	0	0	0	32	0	0	39
81c1ec6b7591f2e0748e10317f244f20	0	0	0	0	0	0	0	0	0	0	0	0	0	0	0	0	0	75	0	0	96	77	0	0	60	0	0	0	0	0	0	0	0
e30a0f04df54a49903da30a52df1dd69	4	15	0	11	5	0	0	22	13	93	45	34	0	4	11	2	14	0	6	0	4	9	0	0	0	9	6	0	0	0	0	0	0
0113fc0e422b4c814610330711af6a6b	0	0	0	0	0	0	0	0	0	0	0	0	0	0	0	0	0	0	0	307	0	0	0	0	0	0	0	0	0	0	0	0	0
919c837c9f9fecabb3908bffca033ff1	0	0	0	0	0	0	0	0	0	40	0	65	62	0	66	0	0	0	0	0	0	0	0	0	0	0	0	0	0	40	33	0	0
d791de175c71ddb6351ec24550b7e7df	0	0	0	0	0	0	0	0	0	0	0	0	0	0	31	0	159	0	0	0	0	0	0	0	0	0	36	0	0	0	0	0	80
c24f1a7b4385d4b1df25e49dbdcae7ff	0	0	0	0	0	0	0	305	0	0	0	0	0	0	0	0	0	0	0	0	0	0	0	0	0	0	0	0	0	0	0	0	0
10020b9773a2bfb56f4c2f713274831e	0	46	0	0	39	0	0	0	0	11	0	17	0	0	0	16	0	0	0	0	0	0	6	0	0	77	0	55	0	0	14	22	0
0d4ae0fbaa07d21ae37d038a5ee2137a	0	0	0	0	0	0	0	0	0	70	0	0	233	0	0	0	0	0	0	0	0	0	0	0	0	0	0	0	0	0	0	0	0
9d063c64a2eee2f89925f68e2fc3f453	24	0	0	0	28	7	30	14	100	0	0	0	0	0	14	0	0	18	14	0	0	8	0	0	0	0	0	0	0	0	0	0	46
dad54efeebeda9947025e0c2ab1dd31d	0	0	0	0	0	0	0	0	0	50	0	40	50	12	18	0	0	0	0	0	0	0	0	0	0	0	21	0	0	25	36	0	50
d7ec9525b96c766f8e21866267d70513	0	0	6	0	9	0	24	75	0	0	43	7	0	0	21	0	29	0	18	0	13	0	0	11	0	18	0	8	0	0	0	19	0
20166f6f420b30bfbbd22196df1a6d45	34	0	0	0	3	7	0	33	56	0	0	21	29	21	7	4	0	8	11	0	0	4	0	9	0	0	0	0	0	18	25	0	11
373772eda01c7bea8519a20d68b08482	0	0	0	0	0	0	0	0	0	0	0	0	0	0	0	0	0	77	0	66	0	0	0	21	87	0	0	0	0	0	50	0	0
82718eabd90ecdd4ea0701ba1c6e2406	6	0	36	0	0	0	163	0	0	0	0	0	0	0	0	0	0	0	17	0	0	0	66	0	13	0	0	0	0	0	0	0	0
e951fcce51f3320938e1dcf4aba325c0	0	11	0	0	0	0	6	29	0	71	0	26	63	0	9	0	0	14	20	0	0	0	0	16	0	0	22	12	0	0	0	0	0
47e1cd99205041c61f09de66e116df81	0	0	0	0	6	0	0	2	0	0	0	0	0	0	0	12	0	0	0	0	0	2	0	0	0	0	57	220	0	0	0	0	0
046a3c3ada1eb3450e031a5acc87da17	0	0	0	0	0	0	63	0	200	0	0	0	0	0	0	0	0	0	0	0	0	0	0	0	0	36	0	0	0	0	0	0	0
b04856b976b05be2f497ebbc2f76da5c	18	0	0	0	24	0	24	0	0	0	0	0	0	0	0	0	0	48	48	0	27	34	16	12	48	0	0	0	0	0	0	0	0
cbcb2c3da35cd04771bd198c552497b0	0	0	0	0	30	0	0	8	0	6	0	133	4	5	25	18	0	0	0	0	0	0	0	0	0	0	0	8	0	17	35	0	9
fad082f054e24fa286c514dc1dc913f4	59	0	0	0	0	0	0	0	0	0	0	26	0	35	32	0	0	15	12	0	0	0	0	0	0	0	0	0	0	33	30	0	56
c1fddba693a3031941052610f2d765ed	0	0	0	2	0	0	6	0	0	58	0	0	43	0	19	0	0	0	48	0	0	56	0	17	0	0	21	0	0	0	27	0	0
b12fef7e354b5397d07a2cf6c80aa991	0	0	0	0	0	0	0	0	0	0	0	0	0	0	0	0	0	107	0	9	58	45	0	0	63	0	0	0	2	0	0	13	0
b3713e9de0a65ff05b5d7c033055d4c6	53	0	6	10	13	5	5	8	115	0	0	0	0	0	0	0	11	32	21	0	0	7	0	10	0	0	0	0	0	0	0	0	0
043929bc335f80aa2d3194f47393e6ff	11	0	0	0	0	0	0	5	51	0	0	27	0	0	13	0	0	0	0	0	0	0	0	0	13	0	0	21	41	0	15	3	95
2dd3aeab15a2651d0d3d296c530b8e65	0	0	0	0	0	0	0	0	0	0	0	0	0	0	0	0	0	34	92	0	29	44	31	52	12	0	0	0	0	0	0	0	0
37fd2b8e8f3b2bffdd95a31d5aa2c2df	0	0	0	0	0	0	0	0	0	0	0	0	0	0	0	182	0	0	0	0	0	0	0	0	0	0	0	0	0	0	0	0	110
7cbb77f56ac4a9a827041276105a8024	10	40	0	17	3	0	10	0	0	0	50	0	26	0	0	0	15	0	0	0	0	3	15	13	0	27	27	7	0	0	0	28	0
876e1f6d125c1e6334a407ca531ad37d	0	24	0	0	0	22	0	0	0	0	0	0	77	0	51	0	0	21	9	0	0	0	9	0	0	0	0	11	0	0	37	0	30
6724c390cb160aa61a7609d8c890c1de	0	0	0	2	0	0	0	0	0	0	6	29	0	0	0	195	0	3	0	0	0	0	0	0	0	0	0	23	6	0	26	0	0
5b0a8388b96dc53f190737ba2e8414a7	0	0	0	0	0	0	0	0	0	0	0	0	0	0	0	0	0	102	0	0	39	72	0	0	77	0	0	0	0	0	0	0	0
73512cbbdd53abc6618b8c3751700034	3	0	0	0	0	0	0	0	9	16	0	0	0	0	0	0	0	24	53	0	18	22	24	11	0	9	18	29	11	0	4	17	17
035f4480d5ef992a52343ddf3e276120	0	0	0	0	0	0	0	0	0	0	0	18	0	0	0	0	0	0	93	0	10	0	0	27	0	74	0	37	0	0	0	0	26
9e82466ebfeb3e6c21fc945c7cc2f1ea	51	0	39	19	0	3	27	0	0	0	0	0	0	0	0	0	0	32	34	0	0	12	46	22	0	0	0	0	0	0	0	0	0
a28be1b5ffe3caa246835ad63630881d	0	91	0	0	0	0	0	29	0	0	0	29	0	0	0	0	0	0	0	0	0	37	0	0	0	0	0	0	0	0	0	0	97
648b1c408f44c48f81fcb16b8433f79d	0	0	0	0	0	0	0	0	0	35	84	59	0	32	28	3	6	0	0	0	0	0	0	0	0	0	7	17	0	2	3	6	0
cbd97fa1343ee1fefa0c4a03c09fa182	38	0	25	7	8	2	29	14	5	0	0	0	0	0	0	0	0	28	15	0	0	8	27	18	6	17	0	3	0	0	0	4	28
6f4eb45f97c32dd354adb911a5e731f9	0	0	0	0	0	0	0	0	0	0	22	0	0	0	0	11	0	0	0	0	0	0	0	0	0	47	0	10	94	0	0	97	0
73527576532c81c759e0fbb591b1405c	0	0	0	0	0	0	0	0	0	0	133	0	0	0	0	0	148	0	0	0	0	0	0	0	0	0	0	0	0	0	0	0	0
8920bf99ebc0a7cb07c69155e52bc42c	0	0	0	0	0	0	0	0	0	0	0	80	56	0	0	42	0	0	0	0	0	0	0	0	0	0	0	0	0	27	26	0	50
2b4c13d2a387aa3adc3e26bed6c5f33b	27	0	0	0	0	0	15	0	0	0	0	0	0	0	0	34	0	0	11	0	0	0	0	0	40	26	0	12	41	0	8	33	34
63e6ab59a2949e7855fc17bd560d1f27	0	0	4	0	0	0	0	51	0	0	0	0	0	0	0	0	0	0	152	0	74	0	0	0	0	0	0	0	0	0	0	0	0
0e610553b4825b0f1e3058a11ec5f49e	44	0	0	19	18	0	0	24	77	0	0	0	18	0	0	0	8	0	28	0	6	15	8	12	0	0	0	0	0	0	3	0	0
25cb2fcb633a3ce491106c94b7679c5e	0	10	0	45	0	202	0	0	0	0	0	0	0	0	0	0	0	0	0	0	4	18	0	0	0	0	0	0	0	0	0	0	0
7975be6de233de0f614c0d15f9185b32	18	5	0	8	9	0	0	0	0	35	0	22	40	10	0	0	0	0	0	0	23	0	6	23	9	8	0	0	0	0	32	8	22
c0dc672f268d8673e3fa4d7db4081d7d	0	0	0	0	0	0	0	0	0	0	153	0	0	0	0	0	125	0	0	0	0	0	0	0	0	0	0	0	0	0	0	0	0
56aada8141400076352f3aefbfe4af15	0	0	0	0	0	0	0	0	0	0	69	48	26	0	12	0	10	0	0	0	0	0	0	0	0	0	48	29	13	0	6	17	0
2e27ce202ed657d1b3ec551c7f585f5e	0	0	0	0	0	0	0	0	0	55	0	0	138	0	0	0	0	0	0	0	0	0	83	0	0	0	0	0	0	0	0	0	0
ccbc9d0bada2cd65863df0df36af4893	0	0	0	238	0	0	0	0	0	0	0	0	0	0	0	0	0	0	0	0	0	18	0	0	20	0	0	0	0	0	0	0	0
4fde371ca5e6b41079ec2bd63fdaa033	0	0	0	0	0	0	0	0	0	0	0	21	0	0	254	0	0	0	0	0	0	0	0	0	0	0	0	0	0	0	0	0	0
041cd59d2e59007859625aef9bdd52df	0	0	0	22	27	0	126	37	0	0	0	23	0	0	0	0	0	0	0	0	18	22	0	0	0	0	0	0	0	0	0	0	0
a07933cbeda252b4ed9845848d449fd8	0	0	0	0	182	0	12	37	0	0	0	0	0	0	0	0	0	0	44	0	0	0	0	0	0	0	0	0	0	0	0	0	0
9f777d99c764a7996e9804cdcc2d1add	0	0	0	0	0	0	0	9	0	0	0	100	0	0	0	91	0	0	0	0	0	25	0	0	0	0	8	16	0	0	14	0	10
f7339355ca575f466f41fbd988afcbff	0	0	0	0	0	0	0	0	0	0	25	0	0	0	146	0	0	0	0	0	0	0	0	0	0	17	0	0	84	0	0	0	0
dfd4be1efcb81d8f3fcbfddd2d54ffb1	0	0	18	0	0	0	0	144	24	0	0	0	0	0	0	0	0	0	31	0	21	0	17	17	0	0	0	0	0	0	0	0	0
fd66827fe5175aca67301d9f187d2820	0	0	0	0	0	0	0	183	0	16	0	0	34	0	0	0	0	0	0	0	0	0	0	0	0	0	36	0	0	0	0	0	0
75ddc2b6e1bdb84ed249ba79ba7af8d6	0	0	0	0	0	0	0	0	0	0	0	0	0	0	25	58	0	0	0	0	0	0	16	0	0	39	0	0	31	0	0	63	34
5134ff14bd90222bee5e68a7237d5883	27	70	0	0	0	0	0	0	22	0	78	0	0	0	0	0	26	0	0	0	0	22	0	0	0	0	0	20	0	0	0	0	0
bb7c7c6d91b6e42de543b30ccf2c5e41	0	0	0	0	0	0	0	0	0	0	0	0	0	0	0	159	7	0	0	0	0	0	0	0	0	40	0	0	34	0	0	0	25
30e7cf45024e37da814d19e8c509a1fc	0	0	0	0	0	0	0	0	0	0	0	0	28	0	0	0	0	0	0	0	0	0	0	0	0	0	0	0	0	57	104	0	75
6b0eb9be537c1186d6fa63b49763a7af	0	0	0	0	0	0	12	0	0	0	0	0	0	0	0	15	0	26	0	0	0	10	12	0	0	24	0	10	87	0	0	30	37
8b80109a6c7b80740944079058932cc9	58	0	0	0	68	0	42	53	0	0	0	0	0	0	0	0	0	0	41	0	0	0	0	0	0	0	0	0	0	0	0	0	0
7fcd6eac3925dbc48d1fe6014442557f	16	4	0	12	0	7	26	9	0	48	17	0	0	3	12	4	0	0	21	0	3	3	0	0	0	59	0	0	5	3	0	9	0
a03424441f6d0f80f8d6a04f85015c2c	0	0	0	0	0	0	0	0	0	101	19	15	60	0	0	0	0	0	0	0	0	0	0	0	0	0	12	5	0	0	0	0	49
e7fab69e4a22619190f4967890686e76	0	0	64	114	0	17	26	0	0	0	0	0	0	0	40	0	0	0	0	0	0	0	0	0	0	0	0	0	0	0	0	0	0
62b200ea0f757c0469fa8dbbc7941134	0	0	0	0	0	0	0	0	0	0	0	0	0	0	0	0	0	33	44	0	31	19	45	35	27	0	0	0	0	0	0	0	27
1e71ac7983719c467be0e0a3d6979e8b	0	0	0	0	0	0	0	0	0	0	8	8	0	0	0	0	0	0	0	0	0	0	11	0	0	0	52	168	0	0	0	0	13
ec616f2a770e7f57d2a3001e9eec83ae	45	0	0	0	0	0	0	17	30	0	0	16	7	16	0	0	0	0	19	0	0	0	0	29	0	0	0	0	0	12	21	0	46
4549b4c758f5d05b3d86c6d76db7374c	26	0	69	73	2	0	62	4	0	0	0	0	0	0	0	0	0	5	2	0	0	0	15	0	0	0	0	0	0	0	0	0	0
ab7937a179e975d3f4ef8b09680253f3	0	0	0	0	0	0	0	0	0	0	0	0	0	0	0	0	0	0	0	258	0	0	0	0	0	0	0	0	0	0	0	0	0
94518b7655c5bfae9dc4d1f376080680	13	0	11	13	0	18	15	0	0	31	17	0	23	0	0	0	0	20	0	0	14	19	0	23	0	25	15	0	0	0	0	0	0
e6f258747f9bf1b9a661fb64203a9a28	0	0	0	0	0	0	0	0	0	0	0	0	0	0	0	31	143	0	0	0	0	0	0	0	0	83	0	0	0	0	0	0	0
2673a644ba7f6d0bc4ec26e2d444af23	0	0	0	0	0	7	10	39	8	0	0	0	0	20	0	0	0	7	51	0	0	0	9	105	0	0	0	0	0	0	0	0	0
910d5a216ae95ee77ad2e9b235096b2c	0	15	0	29	32	47	0	54	0	17	0	0	0	0	18	0	0	0	16	0	0	0	0	18	0	0	0	0	0	0	0	0	9
0e9a5bb4ed58ad09f34e8c6c30c16e1c	40	0	25	0	26	0	0	10	48	0	0	17	0	0	0	26	6	14	10	0	6	5	0	14	3	0	5	0	0	0	0	0	0
c51869d827310dadada972a9dc350de7	0	0	0	0	0	0	12	0	20	0	0	0	0	0	18	0	0	45	34	0	18	34	14	26	34	0	0	0	0	0	0	0	0
e5d992b356a29f1ac23b4c9ba7e1ea9d	0	0	0	0	0	0	0	0	0	146	0	0	0	0	4	0	0	0	0	0	0	0	0	0	0	6	0	0	90	0	8	0	0
90f6a78c3791750e0753e00359ce042f	0	0	0	0	0	0	0	0	0	0	0	0	0	18	0	152	0	0	0	0	0	0	0	0	0	0	0	42	42	0	0	0	0
01db0cfa8f72ff583b9c2166d9409029	26	0	0	0	0	11	0	26	32	13	0	22	33	14	11	0	0	8	18	0	0	0	0	10	0	0	0	0	3	10	16	0	0
2d82998a432b5885157e2f4ef351d260	0	0	0	0	0	0	0	253	0	0	0	0	0	0	0	0	0	0	0	0	0	0	0	0	0	0	0	0	0	0	0	0	0
15138a12ec90599ddd0d89b1d46f247d	0	0	0	0	0	0	0	0	0	17	16	120	90	7	2	0	0	0	0	0	0	0	0	0	0	0	0	0	0	0	0	0	0
0da11ee0e420fdc953b7d3b207f46da6	0	0	0	0	0	0	0	0	0	0	0	0	0	18	15	136	0	0	0	0	0	0	0	0	0	0	0	0	14	0	7	16	45
9dcacb62d4d932202eaf787ab5c29a5a	0	0	0	0	0	0	0	0	18	0	0	0	0	18	40	0	0	0	0	0	4	61	0	103	7	0	0	0	0	0	0	0	0
5eb8bbb7f53a2d14f14d85df8febb0c6	0	0	0	0	0	0	0	0	0	0	0	0	0	0	29	0	0	0	0	0	0	0	0	0	0	0	0	0	31	0	0	191	0
5249c6dc1ab79aee8da5a839f8a87e18	0	0	0	0	0	0	0	16	16	0	8	13	17	0	3	0	0	0	48	0	0	8	0	0	0	0	65	11	6	0	7	0	32
4c31bf1e716a7fa1d04179b1bb89c401	0	0	0	0	0	0	0	0	0	109	0	0	45	5	15	29	0	0	0	0	0	0	0	0	0	18	0	0	0	19	0	9	0
950e14af30868e5e811f7c9aa05160b2	21	20	0	20	0	12	20	15	38	0	12	0	28	0	0	0	0	0	10	0	11	0	21	0	0	0	9	0	0	11	0	0	0
119c8ea61cd1dae0811c24ae6fabf25d	67	0	0	0	0	0	31	118	0	0	0	0	0	0	0	0	14	0	0	0	0	0	0	17	0	0	0	0	0	0	0	0	0
1ea38857a7410e734be6c66bacd6e5ac	0	0	0	0	0	0	0	0	12	14	11	0	0	0	0	0	0	83	0	0	29	48	0	0	49	0	0	0	0	0	0	0	0
feab01e60311b86dc3388a10c594a51f	0	0	0	0	0	0	0	0	0	13	116	39	0	0	27	0	0	0	0	0	0	0	0	0	0	0	51	0	0	0	0	0	0
543c5b64317c02d77d6d82aa0ffa0893	17	0	0	0	0	0	0	0	7	0	0	0	0	0	0	11	0	26	17	0	0	0	23	23	0	35	14	13	0	0	0	24	35
15a8a885864bd8c25734344145b5fb17	0	0	0	0	207	0	0	0	0	0	0	0	0	0	36	0	0	0	0	0	0	0	0	0	0	0	0	0	0	0	0	0	0
2edf4f20df823c2137c1f26959824823	0	6	0	0	0	0	0	0	0	25	0	8	0	19	31	0	0	0	14	0	0	14	0	9	13	0	0	33	0	16	6	27	21
ba93554d116ef477d33347b2da4cce9d	0	0	0	0	0	0	0	0	0	0	90	43	40	0	0	0	16	0	0	0	0	0	0	0	0	11	42	0	0	0	0	0	0
912dbbdcd560f2f4d29101646d770f1c	0	0	0	0	0	0	0	0	0	0	0	0	0	149	93	0	0	0	0	0	0	0	0	0	0	0	0	0	0	0	0	0	0
852966c417ce1efbb078048f769f7393	0	0	0	0	0	0	0	0	0	0	49	0	25	0	0	0	0	35	0	0	46	57	0	0	28	0	0	0	0	0	0	0	0
375951e885ad03918b7313cdd87b22b8	0	0	0	0	0	35	6	0	0	0	0	0	0	0	0	0	0	35	14	0	0	0	29	0	0	102	0	0	0	0	19	0	0
d3839c3ed1fb864b3c34ee36b48d2ffc	0	0	0	0	0	0	0	0	0	0	14	0	0	0	0	0	0	17	14	0	0	11	52	0	0	19	21	19	18	0	0	11	43
dd152b60ca002e54fb797e83ccc9102f	0	0	0	0	0	0	73	0	119	0	0	0	0	0	0	0	0	0	0	0	0	46	0	0	0	0	0	0	0	0	0	0	0
31d638a03c4a363136d21033cc0e0002	0	0	0	0	0	0	0	0	0	0	0	0	0	0	0	0	0	70	0	0	43	52	0	0	73	0	0	0	0	0	0	0	0
498d966f9ae5f38cde715c3a8d1098e9	0	17	0	0	0	0	0	0	0	30	0	6	3	0	0	0	0	0	0	0	6	0	3	0	0	0	34	5	0	17	102	0	14
d6de092293052f771e2c72dac23771cd	0	0	0	0	0	0	0	0	0	26	8	38	54	24	18	0	3	0	0	0	6	0	0	0	0	0	26	0	0	4	19	0	11
327539b48033680ab4e0631b82897784	25	0	0	0	0	0	17	0	47	0	0	0	0	0	8	0	0	21	9	0	6	0	0	8	0	26	0	16	0	0	0	0	54
4ced68567be41bbab8b12a213a627782	0	0	0	0	0	7	0	11	0	16	21	11	0	92	0	0	0	0	0	0	0	21	0	0	0	38	0	12	7	0	0	0	0
b9c11d6389934edca3ad9c481a34d571	20	0	0	0	0	2	0	8	91	0	0	0	0	0	0	0	0	12	44	0	0	7	0	42	9	0	0	0	0	0	0	0	0
ecaac6fca01e8164a22935334cd67011	0	69	0	132	0	10	0	0	0	0	0	0	0	0	0	0	0	0	0	0	0	23	0	0	0	0	0	0	0	0	0	0	0
2d3d30d260bca6a36376443721ad4e79	0	0	0	0	46	0	0	0	0	0	0	0	0	0	0	0	0	0	188	0	0	0	0	0	0	0	0	0	0	0	0	0	0
103ddaf57b68ce184ebef733c6934dbc	0	0	0	9	12	0	0	7	21	0	0	0	0	0	0	0	0	23	57	0	20	34	0	38	12	0	0	0	0	0	0	0	0
c9f654bee8410fd29cbe9d0cd855bd8f	0	0	0	0	0	0	0	0	0	0	88	0	0	10	0	58	45	0	0	0	0	0	0	0	0	0	31	0	0	0	0	0	0
d6df1c53c3f3e9ed57afc154d28f4526	0	0	0	0	0	0	0	0	0	0	75	0	33	0	38	0	0	0	0	0	0	0	0	0	0	20	29	9	0	0	6	22	0
4104a74b6f26b2c182ee088a21712ff2	47	0	0	0	0	0	0	0	0	0	0	0	0	0	9	0	0	0	24	0	0	0	0	32	0	0	0	0	0	27	10	0	83
ed81ac923565777adbcd4c879ba434f8	16	0	0	14	0	93	0	48	61	0	0	0	0	0	0	0	0	0	0	0	0	0	0	0	0	0	0	0	0	0	0	0	0
dcfedc4f0cf17684d60d12d768f20877	0	0	0	0	0	0	0	0	0	160	0	0	10	0	21	0	10	0	0	0	0	0	0	0	0	0	30	0	0	0	0	0	0
65a84dbcff3a45df5f2e03a8da9d0a53	34	0	0	0	0	12	0	0	0	0	0	43	0	0	35	20	0	0	0	0	0	0	0	0	0	38	0	22	27	0	0	0	0
c7bfe8d7e8bede2ec2a1b2e60a3aadc4	0	131	0	0	0	0	0	0	0	0	0	0	0	0	0	0	0	0	9	0	0	0	91	0	0	0	0	0	0	0	0	0	0
bc657d20356afe438f51e0afcd7a668e	0	0	0	4	24	0	4	10	0	5	6	0	26	0	0	0	10	33	9	0	11	17	0	0	0	23	12	5	15	0	15	0	0
a6ee030f7d960554b1edf930ebdb664f	0	0	0	0	0	0	0	0	0	0	0	0	0	229	0	0	0	0	0	0	0	0	0	0	0	0	0	0	0	0	0	0	0
0d8a074b353e417d622f6d8b215d8f0e	18	0	0	0	7	0	8	0	23	0	0	0	0	0	0	0	0	31	26	0	20	20	0	37	39	0	0	0	0	0	0	0	0
3bd6b8d0b5a7e12ca39e20a56bc2f22d	30	0	0	0	0	0	24	36	46	23	0	0	0	0	14	0	0	37	17	0	0	0	0	0	0	0	0	0	0	0	0	0	0
0b30b916f1ec51f9aa91eefd3ff0b536	0	0	0	0	0	0	0	0	0	0	0	87	0	0	0	46	93	0	0	0	0	0	0	0	0	0	0	0	0	0	0	0	0
3b0d96e958b5b5e80702368613dd888d	0	0	0	0	0	0	0	0	0	0	0	0	0	0	0	0	0	0	22	0	0	0	0	0	0	47	44	27	0	0	0	35	51
559bcaa8089ce192074b03fb30a2c7d9	0	0	0	0	0	0	0	0	0	9	0	0	0	0	60	41	17	0	0	0	0	0	0	0	0	21	8	11	30	0	13	3	12
5b0001616921bcf8a9a38a6343749c2d	24	0	0	0	0	4	0	12	19	0	0	23	0	7	0	4	0	0	17	0	0	4	0	31	0	0	0	0	5	28	14	0	33
bb9603d4efb92bcf80d8463ebcad51fa	18	17	0	0	0	8	0	0	6	0	0	0	0	0	3	0	0	61	0	0	22	19	67	4	0	0	0	0	0	0	0	0	0
ca614d20bd1635ffbb94ec8745358732	0	18	0	15	0	0	0	0	10	0	0	0	0	0	0	0	0	0	0	0	0	0	0	10	0	8	0	19	0	0	40	0	105
f3693f841ddf6e408f6761f448c9dd2b	0	0	0	0	0	0	0	32	0	93	50	0	0	0	0	0	0	0	0	0	0	0	0	0	0	0	31	8	10	0	0	0	0
e1fb83b8a1d503406299694f323743f7	0	0	0	0	0	0	0	0	0	0	62	0	0	0	0	87	0	0	0	0	0	0	0	0	0	75	0	0	0	0	0	0	0
621505e296afd967a5ae4b92fc49ccc5	0	0	0	0	0	0	0	0	0	0	0	0	0	0	0	0	0	106	0	0	25	25	0	0	58	0	0	0	0	0	0	10	0
fca4a6c23c3f92d4fdb8ab789f7685fe	0	0	0	0	0	0	0	0	0	38	0	15	53	83	20	0	0	0	0	0	0	0	0	0	0	0	0	0	0	14	0	0	0
aba1a7be70e666aa95fe691f23766a1d	0	86	12	0	20	0	0	58	0	0	0	0	0	0	0	0	0	0	0	0	0	25	0	22	0	0	0	0	0	0	0	0	0
960a4c1c782333cb270a747d4eda2fee	40	0	0	0	0	0	0	9	0	0	0	0	0	4	8	0	0	13	20	0	6	0	0	28	0	0	0	2	6	15	9	0	62
fb306bcb63249a1a64c176d7aa823bdf	0	0	0	0	0	0	0	0	0	0	0	0	0	0	0	0	0	59	0	4	33	60	0	0	66	0	0	0	0	0	0	0	0
16a11c0cd04ac1bbb1d21d68e78822dc	0	0	0	0	0	0	0	0	0	116	0	0	0	0	20	0	0	0	0	0	0	0	0	0	0	0	0	0	0	0	0	85	0
6226b03df8099ea48fa07eadece22ad1	4	14	8	22	3	11	2	21	7	6	0	0	4	29	0	0	0	0	10	0	0	0	6	27	0	0	7	13	15	0	3	3	6
4af06d85761a4b0efd0d4faa3d43633c	0	0	0	4	0	0	0	0	9	3	10	0	0	0	0	0	0	72	0	3	34	51	0	0	35	0	0	0	0	0	0	0	0
bec4867cd2b2d3f53721e81c040eb506	0	0	0	0	0	0	0	0	0	0	25	24	9	0	34	17	23	0	0	0	0	0	0	0	0	0	13	8	0	15	25	0	28
f5f39e65d929be1bc6e98dd4720cc2e4	0	0	0	0	0	0	0	0	24	0	0	20	12	12	13	19	0	0	0	0	0	0	0	0	0	0	32	0	29	17	0	0	43
7219c101408188477f5904628c16803b	0	0	0	0	0	0	0	70	0	25	10	32	0	0	0	0	0	0	17	0	0	0	8	25	0	0	0	8	0	0	0	25	0
a42e0401c3daa9f09dad90e621d7e869	0	0	0	0	6	0	0	4	0	0	0	0	0	0	0	0	0	0	54	0	22	25	19	61	0	0	0	0	0	0	2	27	0
cd267cf37c8af9f67be0d693a7eb2498	0	0	0	0	0	0	10	52	0	0	0	0	0	0	0	0	0	0	0	0	0	54	0	44	0	0	0	0	0	0	0	60	0
a03320bd7067339983425fb58b0f46fd	51	0	0	17	0	0	20	0	97	0	0	0	0	0	0	0	0	0	0	0	0	0	35	0	0	0	0	0	0	0	0	0	0
53e205264d77828836a0986ac1711611	0	0	0	0	0	0	0	0	0	0	0	0	0	0	0	83	0	0	0	0	0	0	0	0	0	41	0	27	0	0	0	0	67
cd2f6741d7fdf76e5866745d1a73c283	0	0	0	0	0	0	0	0	0	0	0	0	0	0	0	0	0	0	0	0	0	0	0	0	0	0	0	0	0	0	0	0	217
b234806aac25036af747f4069f65e808	10	0	0	0	0	0	0	8	38	0	0	38	20	0	16	0	0	0	0	0	0	0	0	0	0	0	9	0	0	0	31	0	46
868185144f571417819447d8fe0e9853	0	10	0	0	0	0	28	23	0	0	0	32	0	0	15	0	43	11	0	0	0	0	11	0	0	6	15	0	0	0	0	8	12
c8be6b119064f59e1349e79a777dcc48	0	0	0	0	0	0	0	0	0	0	0	0	0	0	0	0	0	56	0	12	45	42	0	0	59	0	0	0	0	0	0	0	0
398cb0123c14eec39e6c368b8140d427	0	0	0	0	0	0	0	0	0	19	0	57	19	8	17	0	0	0	0	0	0	0	0	0	0	0	0	0	0	20	54	0	19
a7579339873d04d5066287dbf0494e6d	0	12	21	18	21	9	4	0	10	0	8	0	0	5	0	0	0	9	16	0	12	10	29	0	0	13	6	10	0	0	0	0	0
110126e67e6b74168d35bf9cdd746795	0	0	0	0	17	0	47	0	0	0	29	26	0	0	20	0	12	0	22	0	0	0	0	0	0	15	8	16	0	0	0	0	0
20c45b51dd0114c31adba0a92edf5415	0	0	0	0	0	0	0	0	0	0	0	0	0	0	0	63	0	0	0	0	0	0	0	0	0	0	0	0	96	0	0	53	0
de4f850d1836f6753c638631a507db5f	0	0	0	0	22	0	0	0	0	0	0	0	0	0	0	0	114	0	0	0	20	0	0	0	0	0	52	4	0	0	0	0	0
d207f7de15812cf82cb4b5ecf9b410aa	0	0	0	0	0	0	0	0	0	0	0	0	0	0	0	0	0	64	0	0	39	41	0	0	59	0	0	0	0	0	0	7	0
dba5e4cb8840a312cbe60925bd93ef41	11	0	6	0	3	0	12	14	0	20	0	22	15	30	24	0	0	0	12	0	18	0	0	9	0	4	0	4	0	5	0	0	0
8f84261c9bf1be3e3f13f3f2970adb62	0	0	0	0	0	0	0	0	0	0	0	0	0	0	0	0	0	0	0	0	0	0	0	0	0	0	0	0	0	144	65	0	0
13e07a80595197bedd79d465f44a2faf	0	0	0	0	0	0	0	74	0	0	0	0	0	0	0	0	0	0	0	0	0	0	0	0	0	0	0	0	0	0	64	71	0
d8ec286ca35fef324b238120a1e3c4b2	62	0	0	0	0	0	0	52	0	0	0	0	0	0	0	0	0	0	50	3	0	42	0	0	0	0	0	0	0	0	0	0	0
86370d79b6a2d0db505c3d9ed1a8e060	0	0	0	0	0	0	0	0	0	47	0	0	76	6	49	4	13	0	0	0	0	0	0	0	0	0	0	0	0	0	13	0	0
231a2c2c3fadffb92707e64f8693119d	14	0	11	21	0	0	0	0	0	18	12	0	58	0	22	14	0	0	0	0	0	17	0	0	0	0	0	0	0	0	21	0	0
fab0cc7ccc537d406211bd5deaab034b	0	0	0	0	0	0	0	0	0	0	11	0	0	0	0	97	0	0	0	0	0	0	0	0	0	0	0	0	58	0	0	0	42
cd177e156b7eb40deda96ea319e29ac4	0	0	0	0	0	0	0	0	0	0	0	52	136	12	2	0	0	0	0	0	0	0	0	0	0	0	0	0	0	5	0	0	0
e868b432ec71c619d379fd3e9e88a17f	0	0	0	0	0	0	93	69	0	0	0	0	0	0	0	0	45	0	0	0	0	0	0	0	0	0	0	0	0	0	0	0	0
7b16381f969b379889a92fe9079cac96	0	0	0	0	0	0	0	0	0	0	0	0	0	0	0	0	0	0	0	0	0	0	0	0	0	31	0	0	0	15	0	0	161
cd584d389cbd999b80143cae43bc5155	0	0	0	0	0	0	0	0	0	0	0	0	0	0	0	0	0	30	59	0	0	45	0	73	0	0	0	0	0	0	0	0	0
8570c17154ab3581e10ad80248eca796	0	0	0	0	0	0	72	122	0	0	0	0	0	0	0	0	0	0	0	0	12	0	0	0	0	0	0	0	0	0	0	0	0
cc1a293afbad805c9ce45c57a13be5c9	0	0	0	0	0	0	0	184	0	0	0	0	0	0	0	0	0	0	22	0	0	0	0	0	0	0	0	0	0	0	0	0	0
f0623a8209cfc4f6db21b77e5cc54bcc	0	0	0	0	0	0	0	0	11	0	0	0	0	9	0	47	0	0	0	0	0	0	0	0	0	52	0	0	0	0	0	41	45
6428a5323329d6cf99ff140704d4eb86	0	0	15	0	6	0	0	8	0	0	0	0	0	0	0	0	0	11	10	0	11	8	67	50	19	0	0	0	0	0	0	0	0
e94b293723a69638b0f541a9661a0fe9	0	0	0	0	0	0	0	0	0	0	56	0	0	0	0	0	148	0	0	0	0	0	0	0	0	0	0	0	0	0	0	0	0
e636d27838fd84107e2c32384797ffec	0	0	0	0	0	0	0	0	0	0	0	0	0	0	0	0	0	0	0	0	0	0	0	0	0	0	0	0	115	0	0	89	0
31eea30d3efdf5c88dac0f8ec3488870	0	0	0	0	0	0	0	0	0	105	0	20	20	0	0	0	0	0	0	0	0	0	0	0	0	27	0	0	0	0	31	0	0
2f63f9f0dcf41cee937d88fd947426b1	18	0	6	0	3	6	27	14	0	37	7	15	15	0	11	0	15	11	7	0	0	0	0	0	0	0	11	0	0	0	0	0	0
5020bab9d15f3065253c1b4fe53bba1f	23	0	23	0	0	0	6	13	39	0	0	0	0	0	0	0	0	0	23	0	3	10	28	19	0	0	0	0	0	0	0	0	15
fd7302fc10302b89bd54f7659ab879b5	34	0	0	0	0	0	37	82	0	0	0	0	0	0	0	0	0	0	0	0	5	0	0	44	0	0	0	0	0	0	0	0	0
562b9f19428a046eb17af56791880718	0	0	0	55	0	0	146	0	0	0	0	0	0	0	0	0	0	0	0	0	0	0	0	0	0	0	0	0	0	0	0	0	0
257245277c6be4fc18dbf387f3bb20b9	5	0	4	20	15	17	8	33	0	26	5	4	8	5	0	0	0	0	4	0	0	0	0	8	0	0	27	6	0	0	0	5	0
d47fc9cc15508cb28cb4c53494b9ddd6	0	0	0	0	0	0	0	0	0	0	0	95	0	0	0	46	59	0	0	0	0	0	0	0	0	0	0	0	0	0	0	0	0
1fc9dbab97377174819a81660ede9a1e	16	0	50	88	8	0	29	0	0	0	0	0	0	0	0	0	0	0	0	0	0	0	6	0	0	0	0	0	0	0	0	3	0
4316e9f0ae5413eabb36266e3639fe0a	0	0	0	0	0	0	0	0	0	0	5	0	0	0	0	0	17	0	3	0	0	9	0	0	14	20	0	0	58	15	14	44	0
2cc6b28ba52c1198d85fecfba4129e26	0	0	0	0	0	0	0	0	0	0	0	0	0	0	0	0	0	80	0	15	39	34	0	0	31	0	0	0	0	0	0	0	0
94a554294695463b65e389101f2070c7	0	0	14	31	15	0	0	0	0	0	0	0	0	0	0	8	0	9	29	0	0	23	21	35	0	13	0	0	0	0	0	0	0
b2057c2c7f5ccc0e4920afa7ce771bfc	0	0	0	0	0	0	0	0	0	0	0	0	0	0	0	0	198	0	0	0	0	0	0	0	0	0	0	0	0	0	0	0	0
abe78507a33b0ee65e55ed2c28deb1af	0	0	0	0	0	0	0	0	40	0	9	0	0	0	11	79	0	26	0	0	0	0	0	0	0	0	0	0	0	0	0	0	31
570202918ab9e966e5c821d8eb015936	0	0	0	0	0	0	0	0	0	0	4	0	0	11	21	28	0	0	0	0	0	0	0	0	0	0	0	0	55	0	0	0	77
edc8ab3009a07d3f58561210564aa3b6	0	0	0	0	0	0	0	0	0	0	0	0	0	0	0	0	0	196	0	0	0	0	0	0	0	0	0	0	0	0	0	0	0
5c127780cb0772119d1f747fd398ebf2	0	0	0	0	0	0	0	0	0	0	0	0	0	0	0	0	0	74	0	0	81	0	0	0	41	0	0	0	0	0	0	0	0
08e0971f6997633221d8a3f16b0546b2	0	6	8	0	39	14	10	3	6	0	6	22	10	9	13	29	0	0	0	0	0	0	0	0	0	9	0	0	0	0	0	11	0
126e5dc916af7d7e6a2498b9314623b2	0	0	0	0	0	0	0	0	0	0	0	0	78	0	0	0	0	0	0	0	0	0	0	0	0	0	0	0	0	36	80	0	0
e80d6d01b555995ff06bf120fd003ed6	8	0	0	0	7	0	9	0	72	0	0	0	0	0	0	0	15	9	21	0	0	0	0	0	0	24	0	0	29	0	0	0	0
73046109188f5e22a2f64fe1a1c0d4fe	0	0	0	0	0	0	0	0	0	0	0	0	0	0	0	0	0	78	0	0	40	37	0	0	39	0	0	0	0	0	0	0	0
093d7847f33cda5d4783dbd3bf026a23	0	0	0	0	0	0	0	0	0	27	23	7	40	22	54	0	0	0	0	0	0	0	0	0	0	0	0	0	0	11	5	0	4
85236af3bbaf2f24bb34a5bd942cb5b8	0	0	0	0	0	0	0	0	0	106	0	0	87	0	0	0	0	0	0	0	0	0	0	0	0	0	0	0	0	0	0	0	0
c2bab391f2d34b10051087704609c547	0	0	0	0	0	0	0	0	0	0	125	0	0	0	0	0	68	0	0	0	0	0	0	0	0	0	0	0	0	0	0	0	0
f3e23d841157219b15ed0101ca2acb9f	0	0	0	0	0	0	0	0	0	0	0	162	31	0	0	0	0	0	0	0	0	0	0	0	0	0	0	0	0	0	0	0	0
482d69c65e3efc7f70bb665841eb9867	19	0	0	0	0	0	0	0	42	0	0	0	0	0	0	61	0	25	38	0	0	8	0	0	0	0	0	0	0	0	0	0	0
58fa4f25637374d6ee7da0178c8899d5	26	22	36	30	22	0	0	0	0	0	0	0	0	0	0	0	0	0	0	0	0	0	23	0	0	16	5	0	0	13	0	0	0
b3f93536b458911feeb2b9c797854b7e	0	0	0	26	0	64	0	70	11	0	0	0	0	0	0	0	0	0	0	0	0	22	0	0	0	0	0	0	0	0	0	0	0
70e1e2dcc52cdb0d94d35813bc803fc3	0	0	0	0	0	0	2	0	0	0	0	0	0	0	0	0	0	18	50	0	25	27	35	23	12	0	0	0	0	0	0	0	0
4cc376c54dcb0f90fd72ec4d6bc6f80c	2	0	0	0	0	0	0	0	9	0	0	0	0	0	0	0	0	89	0	6	24	26	0	0	17	0	0	0	9	0	0	8	0
e7585c22ec09d8e708001c1315f6bd19	39	0	0	0	28	0	22	0	0	0	0	0	0	0	0	0	0	26	16	0	23	17	0	0	19	0	0	0	0	0	0	0	0
bad271c1517a55225f59a3667b904a2e	0	0	0	0	0	0	0	0	0	0	0	0	0	0	0	0	0	109	0	0	0	81	0	0	0	0	0	0	0	0	0	0	0
760cc1b976e46a1553501e00652f95d3	0	0	0	0	0	0	0	0	0	0	0	0	0	15	0	0	0	0	0	0	0	0	0	0	0	0	0	0	0	69	69	0	36
f290a9c658739978c90eb52781f6a23e	0	0	0	0	0	0	0	0	0	0	0	0	0	0	0	34	0	0	0	0	0	0	0	0	0	0	0	0	80	0	0	32	43
1fc169029eb2d876f45633dc85cc7fd5	0	0	0	0	0	0	0	0	0	0	0	0	0	0	0	0	50	0	0	0	0	0	0	0	0	0	63	0	0	0	0	0	76
891281511d81d5c4b22bce0cbc6d254b	4	0	0	0	0	0	0	0	0	0	0	0	0	0	0	2	0	0	10	15	6	12	6	82	9	40	0	0	0	0	0	2	0
99712130f955586ecbf53807539e50b7	38	0	0	0	0	0	0	0	120	0	0	0	0	0	0	0	0	0	0	0	9	11	0	0	10	0	0	0	0	0	0	0	0
76d7718ece99c8218c9d74e050f55dbb	0	0	0	0	0	0	0	0	0	0	126	0	0	0	0	0	0	0	0	0	0	0	0	0	0	35	26	0	0	0	0	0	0
9e32789be0a0d72439da373c487a2bba	24	0	0	0	0	0	43	0	0	0	0	0	0	0	0	0	0	0	0	0	45	20	18	0	19	17	0	0	0	0	0	0	0
bc8063db850ee506ee77218e5278aa3e	21	0	0	0	0	0	29	0	89	0	0	0	0	0	0	0	0	21	22	0	0	0	0	0	4	0	0	0	0	0	0	0	0
1b3faff8061f92213655b10505e33285	0	0	0	0	0	0	0	0	0	67	0	0	55	11	10	9	0	0	0	0	0	0	0	0	0	0	0	0	0	0	11	0	22
71973b158ce2f2a9bf5e4dd8f01790c2	0	0	0	0	0	0	15	0	0	44	0	0	71	40	0	0	0	0	0	0	0	0	0	0	0	0	0	0	0	0	0	15	0
2267a8eddc484d683d8cc2c7f75b86c4	0	0	0	0	0	0	0	0	0	0	61	0	0	71	17	0	0	0	0	0	0	0	0	0	0	10	0	0	26	0	0	0	0
f36fda224ac0301eb06648bd707e102f	0	0	0	0	0	0	0	0	0	0	22	46	0	0	0	0	0	0	0	0	0	0	0	0	0	0	67	29	0	0	0	21	0
e60bcd2881dbe39d7a6d8c00f649b790	28	39	0	0	0	0	0	66	24	0	7	0	0	0	0	0	0	0	0	0	0	0	0	20	0	0	0	0	0	0	0	0	0
acc4ecd161b59404e2e0e2b5914e092e	0	0	18	0	14	0	23	0	18	0	0	0	0	0	0	0	0	22	20	0	5	19	24	21	0	0	0	0	0	0	0	0	0
67e2639e02c35871acb1abc2406546c9	15	8	2	0	15	0	8	11	0	0	28	0	0	4	0	21	17	0	0	8	0	0	0	0	0	0	14	32	0	0	0	0	0
c43de7913d0a604505c45a0cd0bd7bb3	0	0	0	0	0	0	0	0	0	0	7	0	0	0	0	0	0	50	0	0	32	38	0	0	56	0	0	0	0	0	0	0	0
460b092d16df7befb622cca4979a9d7b	0	0	0	0	0	0	37	106	0	0	0	0	0	0	0	0	0	0	0	0	0	0	0	40	0	0	0	0	0	0	0	0	0
dde25cd0687e4a22a08181b293be379d	0	0	0	0	0	0	0	183	0	0	0	0	0	0	0	0	0	0	0	0	0	0	0	0	0	0	0	0	0	0	0	0	0
aa9bce70db129cd2501fa7a864187b71	0	0	0	0	0	0	0	0	0	11	3	0	18	27	0	0	0	0	0	0	0	0	0	0	0	0	0	0	0	46	77	0	0
959c8045a874c23f50a188a7a181970e	86	0	0	0	0	0	37	0	0	0	0	0	0	14	0	0	0	26	0	0	0	0	0	0	0	0	0	9	0	10	0	0	0
b0681dceb43ebd2a5b6b8b076fc5b250	0	0	20	0	0	0	0	0	0	0	0	0	0	0	0	0	0	21	37	0	27	19	17	41	0	0	0	0	0	0	0	0	0
8f669487dc7b324a24653d54646e0995	0	0	0	0	0	0	0	0	0	16	0	47	37	15	0	7	6	0	0	0	0	0	0	0	0	0	43	0	0	0	10	0	0
e9db3bcb8e6e254207058ca03933370d	0	0	0	0	0	0	0	0	0	60	0	0	0	0	0	0	28	0	0	0	0	0	8	0	0	32	18	0	0	0	12	0	22
dabad2c7247867d3790b71e9dc1fd765	20	0	0	0	0	6	0	13	0	0	0	0	5	0	0	0	9	20	6	0	0	0	14	0	0	24	35	0	0	0	0	8	20
2fc4ef99c24aa5b54d15e4d4e5348400	12	0	5	0	6	0	0	27	0	30	0	4	9	0	0	3	0	8	16	0	8	9	0	23	0	12	0	0	0	7	0	0	0
66e2cc56b6e187192f223b8a57c87752	0	0	0	0	0	0	0	0	0	0	0	0	0	0	0	99	0	0	0	0	0	0	0	0	0	69	0	0	11	0	0	0	0
e629338d9365eae6ee60042d118b99fe	0	0	0	0	0	0	13	0	0	0	0	0	0	0	0	0	0	49	0	20	0	47	0	0	50	0	0	0	0	0	0	0	0
d14318e6160bd097fe267da957e471ba	0	0	69	0	7	0	17	0	0	23	0	0	11	0	0	0	0	0	0	0	14	0	24	0	0	0	0	0	0	13	0	0	0
f6869267e4de9d6422e10e9d3375754c	0	0	0	0	0	0	3	0	6	0	4	0	0	0	0	5	0	0	0	0	14	0	0	22	0	0	27	34	51	0	0	12	0
4427ae5e4e62c9e7ed42f4712ffdee80	0	0	0	0	0	0	0	0	31	0	0	0	0	0	0	0	0	88	0	7	29	0	0	0	23	0	0	0	0	0	0	0	0
749757e9a60959d851e29826cc9e5e4c	0	0	0	0	0	0	0	0	0	0	0	0	0	0	0	0	0	62	0	0	36	46	0	0	34	0	0	0	0	0	0	0	0
503e4512cf8f4dbf0544f5330aced478	0	0	0	0	0	0	0	0	0	25	18	0	62	0	0	0	16	0	0	0	0	0	0	10	0	0	28	0	0	18	0	0	0
aa547989f7aeeedb35f5b4adf00c599a	3	3	0	0	0	0	0	19	2	10	4	3	22	0	0	0	0	8	8	0	13	0	5	0	0	0	20	0	0	15	12	5	25
d5bd0acad1ed4f3e8c81060a973b0fd3	30	0	0	0	0	0	0	0	0	0	0	0	7	0	0	0	0	14	4	0	0	0	7	8	0	0	34	8	14	9	7	7	28
b85dddb97c895a3343bff1a69d8af8dd	92	30	6	5	0	7	30	0	0	0	0	0	0	0	0	0	0	0	0	0	0	7	0	0	0	0	0	0	0	0	0	0	0
9af5b5691fa8c0e3ac934054fe161da8	32	0	0	0	5	0	14	0	72	0	0	0	0	0	0	0	0	25	0	0	0	0	14	15	0	0	0	0	0	0	0	0	0
a54b4ba52c6dd94234e25eaab77f164a	54	0	0	0	0	0	0	28	95	0	0	0	0	0	0	0	0	0	0	0	0	0	0	0	0	0	0	0	0	0	0	0	0
ad085268b2e8566cb84dd7c4695a0fbd	24	0	0	6	0	0	0	17	0	0	0	0	0	0	0	0	0	0	41	0	13	20	46	10	0	0	0	0	0	0	0	0	0
0e6ada3f7a8b803d39f891c819b3f207	0	0	0	0	0	0	0	0	14	12	0	16	0	10	12	0	0	0	26	0	0	0	0	0	0	0	9	0	0	18	25	0	34
9ce912f89a5c5aa4f9a5103732d68ee9	10	0	0	0	0	0	0	13	0	0	0	0	21	0	0	0	0	0	33	0	0	8	21	17	0	0	8	27	0	0	0	18	0
5ea401796c07220b587daf8766a14822	0	0	0	0	0	0	0	0	0	0	0	0	0	0	0	22	6	0	0	0	0	0	0	0	0	0	0	0	148	0	0	0	0
41b32ffbac3f7964b9199c2b71492e14	0	0	0	0	4	7	0	0	0	0	0	0	0	0	0	0	0	35	13	0	0	0	8	6	0	6	55	24	4	0	6	0	8
4795a35aa23e171f6f0852f6240ed593	32	33	11	28	19	4	15	10	16	0	0	0	0	0	0	0	0	0	0	0	0	0	0	8	0	0	0	0	0	0	0	0	0
c95476e3e6eb78c9d24b27de5b1d879d	14	11	21	0	0	18	24	17	20	0	0	0	0	0	0	0	0	0	0	0	0	0	51	0	0	0	0	0	0	0	0	0	0
ac218806afdfcaad76223efbc61e670c	0	0	0	0	0	0	0	0	0	0	0	0	0	0	0	0	0	7	0	0	169	0	0	0	0	0	0	0	0	0	0	0	0
eead5c9da2f64cb5d3dc53f3d955a521	8	8	4	0	0	4	7	3	0	12	6	8	0	0	6	2	0	0	6	0	13	8	15	11	4	0	0	10	0	15	8	2	15
643329f86418ff023657a16da9550167	0	0	0	0	0	0	0	0	0	0	27	0	0	0	0	0	0	0	0	0	0	0	0	0	0	46	0	0	68	0	0	34	0
dc1d47823e38b4571139af9df7309910	0	0	0	0	0	0	0	0	0	0	8	0	25	0	0	3	0	0	0	0	0	0	0	0	0	16	0	70	0	0	0	53	0
9491d7814f11ed3be8610b9689d86e9b	0	0	0	0	0	0	0	16	0	0	0	18	0	23	17	0	0	0	34	0	0	0	0	18	0	0	20	0	0	29	0	0	0
1bcb89ccb81318577f38b574902ee251	47	0	0	0	0	0	0	41	0	0	0	0	0	0	0	0	0	0	87	0	0	0	0	0	0	0	0	0	0	0	0	0	0
036ba5a2be0c77a6446672d09f7d8feb	0	0	0	0	0	0	0	7	0	10	0	7	0	12	39	70	0	0	0	0	0	0	0	0	0	0	0	0	0	4	16	0	9
1d9b01ee59f2aa4071b055b392bae368	10	0	0	0	0	0	0	12	0	3	0	14	0	7	0	3	0	0	16	0	2	0	0	34	0	2	7	0	0	12	21	0	30
df9158babc8fcee2d5796eff432c66e7	0	17	34	0	41	0	0	0	0	7	0	23	11	12	9	19	0	0	0	0	0	0	0	0	0	0	0	0	0	0	0	0	0
62a374f672e2a0fb443be8ee0d068958	0	0	0	0	14	0	0	37	0	6	0	0	0	0	22	17	0	10	0	0	0	0	0	0	0	18	22	11	16	0	0	0	0
ba1cae9a8c87e3a619b904e37ee63b66	0	0	0	0	0	0	0	0	0	15	11	37	66	0	23	0	0	0	0	0	0	0	0	0	0	0	20	0	0	0	0	0	0
8a41a57a7a7c6072d417148e19b2b1bb	87	0	0	0	0	0	0	0	37	0	0	0	0	0	0	0	0	48	0	0	0	0	0	0	0	0	0	0	0	0	0	0	0
65d9a20cf74df5de24068222d1c2c537	0	0	0	0	0	0	0	37	0	35	0	0	0	0	0	0	0	20	0	0	0	0	0	0	0	0	0	0	19	0	0	27	33
b9fc17f83707ce0c93910f89b5bebbb3	0	0	0	0	0	0	0	0	0	0	0	0	0	0	171	0	0	0	0	0	0	0	0	0	0	0	0	0	0	0	0	0	0
db97c5a0706b14108861b1fb5c77374b	7	0	0	0	0	0	0	0	0	0	0	0	0	0	0	23	0	0	0	0	7	29	0	0	13	0	0	11	0	0	0	60	20
301929ee40bb2f1fef6fa7806788b8af	0	0	0	0	0	0	0	0	0	0	0	0	26	56	40	0	0	0	0	0	0	0	2	0	0	0	6	0	0	11	17	0	11
137dae45b6f7dafa9893c3e3aa65809c	0	0	0	0	0	0	23	26	0	0	0	0	0	0	0	0	39	0	37	0	0	0	22	0	0	22	0	0	0	0	0	0	0
da970137cb16a674decfc64294bbe5ea	50	0	0	0	14	0	21	0	58	0	0	0	0	0	0	0	0	0	0	0	0	0	26	0	0	0	0	0	0	0	0	0	0
e9aa0af0c78b4d7e64eac9ecea34e31b	0	0	0	0	0	0	0	169	0	0	0	0	0	0	0	0	0	0	0	0	0	0	0	0	0	0	0	0	0	0	0	0	0
aadd947b448c99fe689bb24d4f50a96d	0	0	0	0	0	0	0	0	0	0	4	0	0	0	0	28	64	0	0	0	0	0	0	0	0	26	0	12	34	0	0	0	0
ee0d083eef8ae955b6d0df95c010ef5b	0	7	0	0	0	0	0	3	2	0	0	11	6	4	0	0	3	7	8	0	3	10	34	0	4	5	23	2	0	4	0	15	17
3054195059ce9e2050baf2aedc67f445	150	0	0	0	0	0	0	0	0	0	0	0	0	0	0	0	0	18	0	0	0	0	0	0	0	0	0	0	0	0	0	0	0
d9ed26ad62d804b1b0f2edaf1ff42715	0	0	0	0	0	0	0	0	0	0	0	0	0	0	0	0	0	59	0	0	26	42	0	0	41	0	0	0	0	0	0	0	0
2f01ef24aad463019b8ad9e27202d529	0	0	0	5	0	0	0	0	0	0	24	0	0	0	0	0	0	57	0	0	0	60	0	0	21	0	0	0	0	0	0	0	0
7c8aad293da7e58636a0a51f0a351eb0	0	0	0	0	0	0	0	0	0	0	0	0	0	0	0	0	0	57	0	0	62	48	0	0	0	0	0	0	0	0	0	0	0
52af5cb28f1ac5b09d667853118b3e3b	0	0	0	0	0	0	0	0	36	12	0	0	0	0	4	0	0	41	0	0	22	19	0	0	23	0	9	0	0	0	0	0	0
8b9790c780bc2f99dd950f54704663a2	0	0	0	0	0	0	0	0	0	0	14	0	0	0	0	105	0	0	0	0	0	0	0	0	0	37	10	0	0	0	0	0	0
5c88c24c8ed7e6e398b6124696eaf1a4	0	0	0	0	0	0	0	0	0	0	0	0	0	0	27	0	0	0	0	0	0	0	0	0	0	67	0	0	54	0	0	0	18
13fcec03868b66be6e1ab81e575390e5	0	0	9	12	0	0	0	0	0	0	0	0	0	0	0	0	0	0	30	0	35	20	17	31	12	0	0	0	0	0	0	0	0
da9c95d4de5a501bebcde74348f834ea	0	0	0	0	0	0	99	67	0	0	0	0	0	0	0	0	0	0	0	0	0	0	0	0	0	0	0	0	0	0	0	0	0
19064c26cfe9f96f20b4ea358e247a7c	0	0	0	0	0	0	0	0	0	34	0	41	14	36	14	0	0	0	0	0	0	0	0	0	0	0	0	0	0	0	18	0	8
700859d9cf7df41d64c35d4e627b2076	0	0	48	0	0	0	17	0	0	14	0	0	0	0	0	0	0	0	0	0	44	0	42	0	0	0	0	0	0	0	0	0	0
590812abdbc2c9ef1a8dd40a72dddad6	44	0	0	0	0	0	0	15	46	0	0	23	0	37	0	0	0	0	0	0	0	0	0	0	0	0	0	0	0	0	0	0	0
07d0bc8b431ccd1d745cd50ea146166c	27	0	0	0	0	0	124	0	0	0	0	0	0	0	0	0	0	0	0	0	0	0	0	0	14	0	0	0	0	0	0	0	0
a35e945b2fc8f6da8f70702bb591f037	0	0	0	0	0	0	0	0	0	15	17	15	14	8	25	0	0	0	0	0	0	0	0	0	0	10	18	23	5	4	6	4	0
c1eb5171f22de741fbd88b95bdc01b1d	37	0	45	42	0	0	38	0	0	0	0	0	0	0	0	0	0	0	0	0	0	0	0	0	2	0	0	0	0	0	0	0	0
6725eb73cc26055c7740864d97ffdc62	0	128	0	0	15	13	3	0	0	0	0	0	0	0	0	0	0	0	5	0	0	0	0	0	0	0	0	0	0	0	0	0	0
55db580e315444cdd1fc4bc3771a0377	0	0	0	0	0	49	0	0	0	0	0	0	0	0	0	0	0	0	0	0	0	115	0	0	0	0	0	0	0	0	0	0	0
d4aceb478fa0eb1ac961a6bd6151f9ea	0	0	0	0	0	0	0	0	0	43	10	9	10	30	35	2	0	0	0	0	0	0	0	0	0	0	0	0	4	10	0	0	10
c0a97aabb190d29c1f15053aa91682d0	0	0	0	0	0	0	0	8	0	16	22	48	35	0	23	0	0	0	0	0	0	0	0	0	0	0	0	0	0	11	0	0	0
dfee0cf2e5f48ef67e5b70f48caf21d3	0	0	0	0	0	0	0	0	0	0	0	0	0	0	0	0	0	14	96	0	24	0	29	0	0	0	0	0	0	0	0	0	0
d474831d4b42937536f5d862d1423db2	14	38	0	7	0	11	11	4	0	0	45	0	0	0	0	0	21	0	0	0	0	0	0	0	0	0	6	0	0	0	0	5	0
642a8f8808636f059eefdd1d7bcfc01e	0	0	0	0	0	0	0	0	28	0	0	14	0	0	20	0	0	0	0	0	0	0	0	0	0	0	0	0	57	0	0	0	43
6354387ad94b8ff46eca1140f376a3fe	0	0	0	0	0	0	0	0	0	0	0	13	51	0	11	0	16	0	0	0	0	0	0	0	0	0	17	0	0	32	22	0	0
928768d6ea2ea09ab9a1473579df0b58	0	0	0	0	0	0	0	0	0	0	0	2	0	0	0	0	0	60	33	0	8	17	0	0	11	0	0	12	8	0	0	0	11
c307d3cd7747ad03737f523b5ede8d90	15	0	14	0	0	0	0	0	0	0	0	0	0	0	0	0	0	24	0	0	0	0	52	57	0	0	0	0	0	0	0	0	0
19186a1cc6d8559e378d7070d206e515	0	0	11	6	0	0	0	0	0	0	0	0	0	0	0	0	0	17	31	0	25	22	36	0	14	0	0	0	0	0	0	0	0
3720e33838c37f0e91b1f8e2ff64c409	21	0	0	0	20	0	17	0	86	0	0	0	0	0	0	0	0	0	7	0	0	10	0	0	0	0	0	0	0	0	0	0	0
7ff417e014273bccad3a4449045ccb72	0	50	0	0	6	24	0	25	0	0	0	0	0	0	0	0	0	31	0	0	0	0	25	0	0	0	0	0	0	0	0	0	0
2cd15ecf1e013d72d1b72bde770f63a4	0	0	0	0	0	0	0	0	0	0	0	0	0	18	36	0	0	0	0	0	0	0	0	0	0	22	18	0	17	0	0	49	0
6ec8629f3bc00ef68e47017f104620c4	0	0	0	0	0	0	0	0	0	0	0	0	0	0	0	0	0	0	0	0	56	0	0	0	0	0	0	0	0	41	0	63	0
9f8f7473b597c71793ebfd5ad750a495	0	0	160	0	0	0	0	0	0	0	0	0	0	0	0	0	0	0	0	0	0	0	0	0	0	0	0	0	0	0	0	0	0
add7328c27288fcb2ec9954f0fe73722	0	67	0	0	0	0	0	0	0	0	55	0	0	0	0	0	12	0	0	0	0	25	0	0	0	0	0	0	0	0	0	0	0
aef9c5b360dbe5556d84f1b283a559c1	9	0	0	0	23	0	63	0	0	0	0	0	0	0	0	5	0	17	0	0	0	7	0	0	0	32	3	0	0	0	0	0	0
b54d2e9cab1aa86e5a86f471284a07d5	0	0	0	0	129	0	0	0	0	0	0	0	0	0	0	0	0	0	30	0	0	0	0	0	0	0	0	0	0	0	0	0	0
3d03f07a2d8291671dec822e932be208	0	0	0	0	0	0	0	0	15	18	0	0	0	0	0	0	0	33	0	0	18	19	0	0	17	0	29	0	9	0	0	0	0
a53839dad1d4db7dc2ffa4e8b80a156d	15	28	0	0	0	0	0	28	0	0	0	9	0	0	0	0	0	0	18	0	0	7	0	24	0	0	7	0	4	7	5	0	6
20b27663e35505f8d3deaef068b5353d	0	0	0	0	0	0	0	0	0	0	0	0	0	0	0	21	0	0	0	0	0	0	0	0	0	0	24	0	76	0	0	37	0
edb80d0ec4484ad2bf23bc26165798db	0	0	0	0	0	0	0	0	0	0	23	46	0	0	0	0	0	0	0	0	0	0	0	0	0	0	42	26	3	0	0	17	0
ca7fd9605905ef3211423b5f01537bd3	0	0	9	0	0	0	0	0	0	0	0	0	0	0	0	0	0	0	0	0	52	0	79	0	17	0	0	0	0	0	0	0	0
4179aa0cbd75e8fa60a2ad9406512099	51	25	0	4	0	0	0	2	0	0	0	0	12	3	14	0	0	5	0	0	0	0	0	9	7	0	0	2	4	0	0	18	0
73ce76f61dc270db132ea7590e544e8e	0	0	0	0	0	0	0	0	0	0	0	0	0	0	0	36	0	0	0	0	0	0	0	0	0	0	0	0	40	0	0	61	19
d6d77487160f5bfb1139b2a5bc0fcbb8	0	0	0	0	0	0	35	0	0	0	0	0	0	0	0	0	0	28	27	0	0	16	16	0	0	0	0	0	0	12	0	0	22
abd6d17d5333d537f57cf08c96000b2b	0	0	0	0	0	0	0	16	0	0	0	0	41	0	14	22	21	0	0	0	0	0	0	0	0	0	0	19	0	0	10	0	12
348cfc5ecf12721d8f203b530a611da9	0	0	0	0	0	0	0	0	0	0	0	0	0	0	0	0	0	0	0	0	0	0	0	0	0	0	53	69	0	0	33	0	0
aec1eee2a9b2291a1f02b2381dfa13be	22	0	0	0	0	0	0	0	0	0	0	0	0	0	0	0	0	34	11	0	22	12	0	0	0	0	0	0	0	0	0	15	39
fa42ee8e2fb201163c753a04d70a1c47	0	0	0	0	0	0	0	0	0	0	0	0	0	0	0	0	0	0	155	0	0	0	0	0	0	0	0	0	0	0	0	0	0
1cef66571b9eefffb64ad8ba88f48763	0	0	0	0	0	0	0	0	0	0	0	33	121	0	0	0	0	0	0	0	0	0	0	0	0	0	0	0	0	0	0	0	0
6f7d6a1dbfabc27252677880bfc1761d	0	0	0	0	0	0	0	0	0	0	0	0	0	0	0	25	3	0	0	0	0	0	0	0	0	44	0	37	34	0	0	11	0
6bbd14a274016bb3abc996f495467117	0	0	0	0	0	0	0	0	0	0	0	0	0	0	0	0	154	0	0	0	0	0	0	0	0	0	0	0	0	0	0	0	0
8daea596815c26f5344e222607c0b62b	0	0	0	0	0	0	0	0	0	0	153	0	0	0	0	0	0	0	0	0	0	0	0	0	0	0	0	0	0	0	0	0	0
ad148ff4c12ec3eb690a2d2bd105a576	0	0	0	0	0	0	0	0	0	0	0	34	0	95	0	0	0	0	0	0	0	0	0	0	0	0	0	0	0	24	0	0	0
8aa9a9e20612a15e198f04630c84be24	0	112	0	19	16	6	0	0	0	0	0	0	0	0	0	0	0	0	0	0	0	0	0	0	0	0	0	0	0	0	0	0	0
f597837e32f63a74ab86222ed6cadd62	0	0	153	0	0	0	0	0	0	0	0	0	0	0	0	0	0	0	0	0	0	0	0	0	0	0	0	0	0	0	0	0	0
9846745e46c9e6d640a28016a5d89895	0	0	0	6	0	0	0	0	0	0	0	0	0	0	0	0	0	74	0	0	32	41	0	0	0	0	0	0	0	0	0	0	0
33c3de3e71b79f0e1822405c41093d1a	0	0	0	0	0	0	0	0	0	0	0	0	0	0	0	0	0	27	0	76	14	5	0	0	31	0	0	0	0	0	0	0	0
7ad901cc77e6a18d79fb444576e74bf7	0	0	6	11	15	0	5	8	6	23	9	0	0	2	10	7	4	0	5	0	0	9	16	0	0	0	2	2	0	0	0	4	8
784adb834bd726b7a15a876218d15abc	0	0	0	0	0	0	0	0	0	0	16	0	0	0	0	0	0	37	0	67	13	0	0	0	19	0	0	0	0	0	0	0	0
a81e4b0ce9015c801617eaa740a6eb18	0	0	0	0	0	0	9	9	20	0	0	10	0	0	0	0	8	11	0	0	0	15	26	12	13	0	0	0	0	0	0	0	19
26b521a88560ab872baab0b874bb46a5	0	0	0	0	0	0	0	0	0	0	0	0	0	0	0	0	69	0	0	0	0	0	0	0	0	0	83	0	0	0	0	0	0
bcd130654f71dd107a4cf90d8933dee7	0	0	0	0	0	0	0	23	40	0	0	0	0	0	0	0	0	0	0	0	0	0	0	0	0	0	24	0	0	0	31	0	34
33f5afa86fcf443b5c00756e351d780e	0	0	0	0	0	0	0	0	0	0	42	0	0	75	0	0	34	0	0	0	0	0	0	0	0	0	0	0	0	0	0	0	0
303b210b4dde951f9e14e4d5618add37	29	0	0	0	3	0	20	14	32	0	0	0	0	0	0	0	0	24	8	0	0	0	21	0	0	0	0	0	0	0	0	0	0
92157c3659ace6e1e2f1c6e1b6c77459	0	6	0	13	0	0	0	0	0	0	0	0	0	0	0	0	0	70	0	0	18	22	0	0	22	0	0	0	0	0	0	0	0
15367055f3d2e98a1b5c2c3dcda856f5	0	0	0	0	0	0	0	0	0	0	0	0	0	0	0	0	0	27	38	0	22	42	0	0	22	0	0	0	0	0	0	0	0
6275232859afef8b494443be36b77575	0	0	0	0	0	0	0	29	0	0	8	23	0	37	18	0	11	0	21	0	0	0	0	0	0	0	0	0	0	3	0	0	0
e85b6e887f5154f24686c4aeadd75b23	0	0	0	0	0	0	0	0	0	0	0	23	0	0	5	70	0	0	0	0	0	0	0	0	0	0	0	0	0	0	0	0	52
7a41b2020265bf49e26b78128e60c713	0	0	0	0	0	0	0	0	0	0	0	0	10	0	0	0	0	0	0	0	0	0	0	0	0	55	8	37	21	0	0	19	0
613a4af09356da39a8cda09972d4284c	0	69	0	0	0	0	0	12	0	0	0	0	0	0	0	0	9	0	10	0	0	0	0	0	0	0	20	19	11	0	0	0	0
65ad4ffa18a769eb4896acfbd3cdd52d	0	0	0	0	0	0	0	0	0	0	0	0	0	0	0	0	0	0	0	0	0	0	0	0	0	108	0	0	19	0	0	0	23
0a38ed4e31fea09ac6a87d65bfa3d675	0	0	0	4	0	0	0	0	0	0	0	0	0	0	0	0	0	57	0	0	47	23	0	0	19	0	0	0	0	0	0	0	0
d2b10ed5fa0752ac2252134172adf4c4	0	0	0	0	22	0	21	0	23	0	0	0	0	0	0	0	0	0	32	0	0	17	19	16	0	0	0	0	0	0	0	0	0
1f22f591dc1d168160e75b54b6571d04	0	0	0	0	0	0	0	0	0	0	0	63	0	0	0	86	0	0	0	0	0	0	0	0	0	0	0	0	0	0	0	0	0
cdb19b77461198674b50d993fc91dac9	0	0	0	0	0	0	0	0	0	0	0	0	0	0	0	0	0	0	0	0	0	0	0	0	9	13	0	9	88	0	0	30	0
93024ebe561a735e5496209b10f8ea16	47	0	102	0	0	0	0	0	0	0	0	0	0	0	0	0	0	0	0	0	0	0	0	0	0	0	0	0	0	0	0	0	0
5bce15b5bf9d8eae01fb49d1113e804c	0	0	0	0	0	0	0	0	0	0	3	0	0	0	0	0	0	75	0	0	17	23	0	0	30	0	0	0	0	0	0	0	0
a496da6756716982a9b7e2484524674e	0	0	0	0	0	0	0	0	0	0	0	16	55	0	0	0	0	0	0	0	0	0	0	0	0	0	0	0	0	40	0	0	37
681392ab048ef051989db658eea27093	13	3	17	0	26	14	20	7	0	0	0	0	0	0	0	0	0	0	32	0	0	0	16	0	0	0	0	0	0	0	0	0	0
c84ccac2ec55db179c5731621db1af04	0	0	0	0	0	0	0	0	0	0	0	0	0	0	0	0	0	60	0	0	55	33	0	0	0	0	0	0	0	0	0	0	0
36a06e579dca73c12aa4bb68102b710e	5	0	0	4	0	0	0	7	0	13	4	0	0	3	0	0	4	0	5	2	0	14	15	3	0	8	14	10	16	0	0	12	8
198555c40e4c0598d5ae3d41509a385e	0	0	0	0	0	0	0	28	53	17	0	0	24	0	0	9	0	0	0	0	0	0	0	0	0	0	0	0	0	0	16	0	0
8183587f1d7b40eed0eaf70b2f32c75b	0	0	0	0	0	0	0	0	0	9	0	22	57	0	0	15	0	0	0	0	0	0	0	0	0	0	19	0	0	25	0	0	0
466d1aba38bd7698ee9a6d727f61ba65	0	0	0	0	0	0	0	0	0	0	0	29	41	0	7	0	0	0	0	0	0	0	0	0	0	0	18	0	0	30	22	0	0
da3300e94bf5e48e7b31e900ba91b71d	0	0	0	0	14	0	26	0	0	0	0	0	0	0	12	14	0	12	0	0	0	0	0	0	9	9	0	0	15	0	0	29	7
f9ddb203dc16b97c8a212c70eb11e4aa	0	0	0	0	0	0	0	0	14	0	0	0	0	0	0	0	0	0	19	0	0	0	19	0	22	0	0	10	0	8	0	34	21
62e379b41f742810c61a1113e59dd0b7	0	0	0	0	0	0	0	32	32	0	0	0	0	0	0	0	0	18	30	0	14	0	0	21	0	0	0	0	0	0	0	0	0
0608ae359032c0c761f8750ba41ace9a	0	0	0	0	0	0	0	0	0	0	0	56	90	0	0	0	0	0	0	0	0	0	0	0	0	0	0	0	0	0	0	0	0
c854a068e8aa4384eaf79258e2ee0b03	12	0	0	0	13	2	0	15	0	0	0	0	0	0	0	0	0	10	71	0	0	0	23	0	0	0	0	0	0	0	0	0	0
1b6d8546cd163bc55c4c6d13ea62c54e	0	0	0	0	0	0	26	18	0	0	0	0	0	0	0	0	0	0	0	0	27	20	55	0	0	0	0	0	0	0	0	0	0
06629a5a741204010791079e508833fc	0	0	0	0	0	0	0	0	0	15	13	25	0	7	21	0	38	0	0	0	0	0	0	0	0	0	26	0	0	0	0	0	0
f23e60452da90a9a137a68f31afe3bfe	0	0	0	0	0	0	0	0	0	0	0	0	0	0	0	0	0	0	0	0	0	0	95	0	0	0	0	0	0	0	0	0	50
b5be96539c9fc5318faaf70349e662d1	0	0	0	0	0	0	0	0	0	0	0	0	0	0	0	0	0	62	0	0	34	33	0	0	16	0	0	0	0	0	0	0	0
f159227d83c490f744685a5aa070f003	3	0	5	20	0	0	0	0	0	24	0	17	28	27	11	0	0	0	0	0	0	0	0	0	0	0	0	6	0	0	3	0	0
13dad2e69337e479b005ee7a54e47e14	0	0	0	0	0	0	0	0	0	0	0	63	52	12	0	0	0	0	0	0	0	0	0	0	0	0	0	0	0	17	0	0	0
3e1e72a350eff3569dc0913352b0e1cd	0	0	0	0	0	0	0	0	0	14	0	22	0	40	16	0	0	0	0	0	0	0	0	0	0	0	0	0	0	0	0	0	51
775f425f6507b0578bb71956fec635ee	131	0	0	0	0	0	0	0	0	4	5	0	0	0	0	0	3	0	0	0	0	0	0	0	0	0	0	0	0	0	0	0	0
614aa0c41be8ee8054cca3554772a2d2	0	0	0	0	0	0	0	0	0	0	27	0	0	0	0	30	54	0	0	0	0	0	0	0	0	0	21	11	0	0	0	0	0
9b2e58e9e63eacfde21451587b600eee	0	0	0	0	0	0	0	0	0	0	0	0	0	0	0	19	0	0	0	0	0	0	0	0	0	0	26	0	0	36	32	0	30
9470cdcc5a12e475813db81626c0c72a	0	0	0	0	0	0	0	143	0	0	0	0	0	0	0	0	0	0	0	0	0	0	0	0	0	0	0	0	0	0	0	0	0
1a0075025069f215b28171574110c6fe	0	0	0	0	0	8	0	0	0	32	25	0	0	22	0	0	23	0	0	0	0	0	0	0	0	0	0	0	0	0	0	32	0
fb14c079d2cb80435600c7d876e6b846	0	0	0	0	0	0	0	0	0	20	0	28	18	17	0	0	0	0	0	0	0	0	0	0	0	0	0	0	0	13	0	0	46
b1bc34023a4c1e2e1be8a8281982ca07	0	0	12	0	0	0	0	8	0	0	21	0	0	0	0	0	6	0	11	0	8	18	16	24	12	0	0	0	0	0	0	6	0
20db58ae91f330dfab83d5d564216979	0	0	0	0	0	0	0	0	0	0	0	28	6	32	2	0	0	0	0	0	0	0	0	20	10	0	0	0	0	9	0	0	35
493aac9f8a362da2ee489fb642e1015f	0	0	0	0	0	0	0	0	0	0	0	0	24	0	0	0	10	0	0	0	0	0	0	0	0	0	0	75	21	0	0	0	12
18aa1229f28482d64dc75318c776381f	0	0	0	0	0	0	0	0	0	0	0	0	0	0	0	0	0	0	0	0	0	75	0	0	0	0	27	0	40	0	0	0	0
7257d4097aa9b400a6368075f1219dd0	0	0	0	0	0	0	0	0	0	0	0	0	0	0	0	0	0	19	22	0	11	43	0	28	19	0	0	0	0	0	0	0	0
b7ee2239d659ec0d8a257624b1f99ab6	0	0	0	0	0	0	0	0	0	13	0	39	14	0	9	0	0	0	0	0	0	0	0	0	0	0	0	0	0	19	47	0	0
2e79605833cff0a46383f428236204ab	0	0	0	0	0	0	0	0	0	13	0	43	39	0	0	0	0	0	0	0	0	0	0	0	0	0	0	0	0	19	27	0	0
3f1d26ac0b6fe408ea9efc5b0e6d8b32	0	0	0	0	0	0	0	0	0	0	0	14	19	0	7	0	0	0	0	0	0	0	0	0	0	0	0	0	9	23	26	0	43
f648a0a132663431803c41a8635b2678	0	0	0	0	0	0	0	0	0	0	0	13	0	0	13	0	0	0	0	0	0	0	0	0	0	0	0	0	0	0	75	0	40
585faab1f02d58a48648b7ab33d36eb5	0	0	0	0	0	0	0	0	0	0	0	0	0	0	21	28	0	0	0	0	0	0	0	0	0	0	30	0	0	31	0	0	31
62b01741bd5d2674000b515f0e88e62f	0	0	0	0	0	0	0	0	0	0	0	0	0	0	0	141	0	0	0	0	0	0	0	0	0	0	0	0	0	0	0	0	0
ae62b9db6fca9e47329b8fcf4106aa9d	10	0	0	0	0	0	0	0	31	0	0	0	0	0	0	0	0	0	0	0	0	0	0	17	0	0	0	10	0	24	14	0	35
33cdda98ef9a2569edf79392de3d03c5	0	0	7	0	0	0	0	0	0	0	0	0	0	0	0	0	0	0	0	0	19	0	0	0	0	0	0	0	58	0	0	57	0
f4db6598a0216985538db3578853bbd0	0	0	0	0	0	0	0	0	0	0	0	28	0	0	0	0	0	0	0	0	0	0	0	0	0	0	29	15	0	27	0	0	41
fa249006f2749b7605cd10ffbcd3d555	11	0	0	0	0	0	0	10	44	0	0	0	0	0	0	15	0	0	0	0	0	0	0	13	0	0	0	0	28	0	11	0	8
fef5be7cc20496ddf74ab7962bbf97e6	0	0	0	0	0	0	0	18	48	0	0	13	0	0	18	0	0	0	0	0	0	7	0	11	0	0	0	0	0	0	0	0	24
7e02ad925e834ed13d434371f7e99b6f	0	0	0	0	0	0	0	139	0	0	0	0	0	0	0	0	0	0	0	0	0	0	0	0	0	0	0	0	0	0	0	0	0
e230dc378c21919b89c5f407208cb254	0	0	0	0	0	0	0	0	0	0	74	0	0	0	0	0	64	0	0	0	0	0	0	0	0	0	0	0	0	0	0	0	0
edb21cae8f1b052c4af90b4f9d087605	0	0	0	0	20	3	10	0	21	0	0	0	0	0	0	0	0	16	18	0	11	15	8	16	0	0	0	0	0	0	0	0	0
b695128ff1736de7c5fd5b4ff2e8e2a0	0	0	0	0	0	0	4	0	8	0	0	0	0	0	0	0	0	28	25	0	19	32	10	0	12	0	0	0	0	0	0	0	0
e7af981d03cf9cd96a3004110324d7f6	0	0	0	0	0	0	0	0	0	0	0	0	0	0	0	0	0	0	55	0	0	28	27	28	0	0	0	0	0	0	0	0	0
4349917836e20847810218675abb91bb	0	0	0	0	0	0	0	0	0	0	19	43	0	0	0	0	0	0	0	0	0	0	0	0	0	0	52	23	0	0	0	0	0
7ca43a4af8e79a2385f2c5527ed6ed43	0	0	0	0	6	0	0	0	0	0	0	0	0	0	0	0	0	26	10	0	21	26	0	0	38	5	0	0	0	0	0	0	5
423989d8d5cdb1e49b5a891efe2dec20	0	0	0	0	0	0	11	0	0	0	0	0	0	0	0	0	0	23	34	0	32	21	0	0	0	0	0	0	0	16	0	0	0
137d6c96f7bef20de84e763ef21cb822	0	0	0	0	0	0	0	0	0	23	0	28	0	26	0	0	0	0	0	0	0	0	0	0	0	0	0	0	0	13	21	0	25
2c8a2989fb8269d6d9e7d066220e9ccd	0	0	0	0	0	0	0	0	0	0	56	80	0	0	0	0	0	0	0	0	0	0	0	0	0	0	0	0	0	0	0	0	0
e295722fa51b91ef4c4191d485751d8e	0	0	0	0	0	0	0	0	0	0	0	0	0	0	0	0	0	0	0	0	0	0	0	0	0	0	40	0	0	72	0	24	0
ff0abbbd8254ff5e00c1c8ba2f6752ef	0	0	0	0	0	0	0	0	0	0	71	0	0	0	0	36	0	0	0	0	0	0	0	0	0	9	4	5	0	0	0	10	0
7e8874b85f6e99a082b0fd287c437f96	0	0	0	0	0	0	0	0	27	0	0	41	38	29	0	0	0	0	0	0	0	0	0	0	0	0	0	0	0	0	0	0	0
d7b6896756913580e210a3abc33338a7	0	0	0	0	0	0	0	0	0	0	0	0	0	0	0	17	0	0	0	0	0	5	0	0	11	0	0	0	84	0	4	14	0
14628f55182c75d420aa93b4fd89d6e6	32	0	0	0	0	0	0	18	69	0	0	0	0	0	0	0	0	0	0	0	0	0	0	0	0	0	0	0	0	0	16	0	0
6c1f2b68c27f2f277bcc60970179ce2a	0	0	0	0	0	0	0	0	135	0	0	0	0	0	0	0	0	0	0	0	0	0	0	0	0	0	0	0	0	0	0	0	0
8322b7d78880da2c04dd8241cb8fdd0c	0	0	0	0	0	0	0	0	0	0	0	0	134	0	0	0	0	0	0	0	0	0	0	0	0	0	0	0	0	0	0	0	0
24d59cfa90b2a20e92406ee9cf1ffa37	0	0	0	0	0	0	0	134	0	0	0	0	0	0	0	0	0	0	0	0	0	0	0	0	0	0	0	0	0	0	0	0	0
d958c3335f0ca2974f7e8a10a306dfca	0	10	0	8	3	16	7	8	3	12	6	0	8	0	15	0	6	0	0	0	0	0	0	0	0	7	8	5	4	0	3	4	0
1ea8e6702154e8f90cd205ff3bec40e5	0	0	0	0	0	0	0	0	0	0	0	0	0	0	0	50	0	0	0	0	0	0	0	0	0	43	0	0	12	0	0	28	0
5cbd086d48bb541fa260b380c16e77b9	62	0	0	0	0	0	0	0	71	0	0	0	0	0	0	0	0	0	0	0	0	0	0	0	0	0	0	0	0	0	0	0	0
f444efba1e58a00c89bf388a864702d3	0	0	0	21	0	14	0	8	0	0	25	0	15	10	0	0	0	0	10	0	0	0	0	0	0	29	0	0	0	0	0	0	0
1121c04ca5ad407ac400441ca51b9fd1	0	0	0	0	0	0	0	0	0	0	0	0	42	0	0	0	0	0	0	0	0	0	48	42	0	0	0	0	0	0	0	0	0
2c68b4dcfb6b167caa828b9095009987	0	0	0	0	0	0	0	0	0	0	0	0	0	0	0	47	0	0	0	0	0	0	0	0	0	51	13	0	21	0	0	0	0
2f83315825a57989dfa8a397112685b2	0	0	0	0	0	0	0	0	0	0	0	0	0	0	0	72	0	0	0	0	0	0	0	0	0	0	0	0	46	0	0	14	0
bf6cf86f0c4be5410b12ce50b0bd7052	0	0	23	0	0	0	19	0	0	0	0	0	0	0	0	0	0	18	5	0	0	9	45	13	0	0	0	0	0	0	0	0	0
f8ddd6facf2802b88d442d34793ebd77	0	0	0	0	115	9	0	0	0	0	0	0	0	0	0	0	0	0	8	0	0	0	0	0	0	0	0	0	0	0	0	0	0
7cd280ebb1596174f577e35b9195ad6c	0	0	0	4	8	0	4	0	0	18	0	0	81	0	0	0	0	4	3	0	0	0	7	0	0	0	0	0	0	0	0	0	2
30ea5509446274ee199ce956333edb3d	0	0	0	0	0	0	26	0	0	0	0	0	0	0	0	0	0	14	35	0	0	18	38	0	0	0	0	0	0	0	0	0	0
6fb14533eb244a9bb12427ad4a63d4e9	0	0	0	0	0	0	0	0	0	0	0	0	0	0	0	0	0	68	0	0	25	38	0	0	0	0	0	0	0	0	0	0	0
e291187cbd9b965217c847f3361351c0	0	0	0	0	0	0	0	0	0	14	9	44	0	24	39	0	0	0	0	0	0	0	0	0	0	0	0	0	0	0	0	0	0
a2753476742e63345a2fe8c116338fc9	0	0	0	0	0	0	0	0	0	0	29	0	0	0	51	0	25	0	0	0	0	0	0	0	0	0	25	0	0	0	0	0	0
306b0ec2d3432af50fb4e0c81e85bd51	13	0	0	0	0	0	0	0	0	0	0	21	0	20	19	0	0	0	11	0	3	0	0	0	0	0	0	0	14	0	0	0	29
c2b87b83802054f6c972f066c468a914	13	0	0	0	0	0	0	0	29	0	0	22	0	0	0	0	0	0	0	0	0	0	0	0	0	0	0	12	0	0	4	0	50
83323bac5a7bdf006b4de4a919d22b1a	0	0	0	0	0	0	0	0	0	0	0	0	0	0	0	40	0	0	0	0	0	0	0	0	0	23	0	0	34	0	0	33	0
550d879a43e4caea4c8463398d98e83a	76	0	0	0	0	0	0	0	0	0	0	0	0	0	0	0	0	0	0	0	0	0	54	0	0	0	0	0	0	0	0	0	0
69a62c31bbd20d289aedbfb44db48e59	0	0	0	0	0	0	0	32	0	0	0	0	0	0	0	0	0	0	42	0	0	0	0	56	0	0	0	0	0	0	0	0	0
b406e4925e12bb97afde13117e535d17	0	38	0	0	0	25	0	0	0	13	12	9	0	14	9	9	0	0	0	0	0	0	0	0	0	0	0	0	0	0	0	0	0
50d78f1c4b6e4caa046300e726d8e0ec	0	0	0	0	0	0	0	0	0	0	0	45	0	29	0	0	0	0	0	0	0	0	0	0	0	0	16	0	0	0	0	0	39
75a0b40707eaa275f7b1c0c70e1bcc3a	0	0	0	0	0	0	0	0	0	0	0	0	0	0	0	0	0	39	0	0	17	31	0	0	42	0	0	0	0	0	0	0	0
ed29cc7757f75de451de6fcb47cfd425	0	0	0	0	0	0	0	0	0	30	0	13	2	11	0	0	0	12	0	0	24	7	0	0	12	0	0	0	0	0	4	0	13
54b8f6cf798ca03255dac2fff2fa2e77	0	0	0	0	0	0	0	0	0	20	0	0	0	10	31	9	7	0	0	0	4	19	0	0	0	0	4	0	8	7	9	0	0
f9f11cea498540c75976c6a1e6e32822	0	0	0	0	0	0	0	0	0	0	0	51	0	0	0	0	0	0	0	0	0	0	0	0	0	0	0	0	0	33	44	0	0
c65c3f30348fbb23bec893121971907e	0	0	0	0	0	0	0	0	0	0	0	0	0	0	0	0	0	0	26	0	15	27	20	0	35	0	5	0	0	0	0	0	0
57e25b7a88d16fc3fed46e8b71ddfa5e	0	0	0	14	0	0	0	0	0	0	0	0	0	0	0	0	0	54	0	0	22	16	0	0	22	0	0	0	0	0	0	0	0
ee3240a6137c00a366ee85609ef1c85f	0	0	0	0	0	0	0	128	0	0	0	0	0	0	0	0	0	0	0	0	0	0	0	0	0	0	0	0	0	0	0	0	0
3ae926f992979c6e3566094518f39379	0	0	0	0	0	0	0	0	0	0	0	16	23	17	0	0	0	0	0	0	0	0	0	0	0	0	0	0	0	0	0	0	71
81a74810bd4c824c37b3cf42fbbeac64	0	0	0	0	0	0	0	0	0	0	0	0	31	0	0	0	0	0	0	0	13	5	0	0	3	0	0	0	0	18	42	0	15
748b736682f61b7b10ee379097b18b83	0	26	0	0	0	0	8	45	0	0	0	0	0	43	0	0	0	0	0	0	0	0	0	0	0	0	0	5	0	0	0	0	0
cec31782a0618bd49ca08d85c49bde08	0	0	0	0	0	0	0	0	0	0	0	0	0	0	0	0	7	0	0	0	0	0	82	0	0	0	35	2	0	0	0	0	0
bb9ec54426acb461fe531327eb717894	0	0	0	0	0	0	0	0	0	0	0	26	0	0	16	0	0	0	0	0	0	0	0	0	0	0	25	0	0	26	16	0	16
f78f0f69d6cc6fa8343bc36a8479e65d	13	0	0	0	0	0	0	0	0	0	0	0	0	17	0	14	0	0	8	0	0	0	0	0	0	0	0	0	10	10	27	0	26
227589b048d65e9761467f8f51d5d1fb	24	0	0	0	0	0	0	4	0	0	0	0	0	0	0	0	0	20	9	0	0	0	49	19	0	0	0	0	0	0	0	0	0
e29c14e274563286c9133300f6e6a184	0	0	0	0	0	0	0	0	0	0	23	0	0	0	0	0	0	0	0	0	0	0	0	0	0	33	68	0	0	0	0	0	0
3d2e07bac5b239fcaef60307225deff7	0	0	0	0	0	0	0	0	0	0	0	27	0	0	0	0	0	0	0	0	0	0	0	0	0	0	34	0	0	0	40	0	22
d1db60a3c90f2bca8c2291650cd7bf59	9	0	0	0	0	0	0	27	0	0	0	0	13	31	0	0	0	0	0	0	0	0	0	0	0	0	18	21	0	0	4	0	0
d7f86fd45b378aa492b12f223769617e	0	0	0	0	0	0	0	54	0	0	0	0	0	0	0	3	0	0	0	0	0	66	0	0	0	0	0	0	0	0	0	0	0
cef2bb3ad3215eb4ead88b098fc01a9e	0	0	0	0	0	0	0	34	0	0	0	0	0	0	0	0	0	0	16	0	0	8	0	34	0	0	31	0	0	0	0	0	0
108dfb97b024c01ad52c2505101f2fbe	10	0	0	0	0	0	0	0	0	0	0	0	0	0	0	0	0	0	17	0	0	0	0	0	33	0	0	0	0	10	0	0	53
2228309f1ad33e5d9f16d0bf69eda589	31	0	18	9	4	7	10	12	0	0	0	0	0	0	0	0	0	13	8	0	0	0	11	0	0	0	0	0	0	0	0	0	0
d92b5b24b8ee71b1cb30db8877ac7e5c	0	20	42	26	0	2	22	0	0	0	0	0	0	0	0	0	0	8	0	0	3	0	0	0	0	0	0	0	0	0	0	0	0
f22587c702fecf336fc1a196bfaa1f10	0	0	37	47	0	0	27	0	0	0	0	0	0	0	0	0	0	0	0	0	0	0	12	0	0	0	0	0	0	0	0	0	0
0539a06355e397e4880e6dca48e8d0f0	0	0	0	0	0	0	0	0	0	80	0	11	0	0	0	0	0	0	0	0	0	6	0	8	0	0	0	0	0	0	0	0	17
037c8f14b1130c2dbfc48a2cee94114b	2	0	0	6	4	0	0	0	11	0	0	0	0	0	5	0	0	15	25	0	10	18	0	15	11	0	0	0	0	0	0	0	0
4d9d842c1fc926d9d43874f52a749096	0	0	0	0	0	0	0	0	0	0	0	0	0	0	0	0	122	0	0	0	0	0	0	0	0	0	0	0	0	0	0	0	0
be9c55e267b4d19bfbfb6ecdf3a1bb4f	0	0	0	0	0	0	6	0	0	0	0	0	0	0	0	0	0	0	0	0	0	0	15	0	0	30	0	0	59	0	0	0	12
39fae9e53ff81c99a12b2ea53bf80d6d	0	4	0	0	0	0	0	0	0	9	15	18	0	14	41	5	0	0	0	0	0	0	0	0	0	3	0	7	0	0	2	0	3
4ee14a754bed9e2714c7596cf2b36376	0	0	0	0	0	0	0	0	0	0	0	30	0	19	0	0	0	0	0	0	0	0	0	0	0	0	0	0	0	0	31	0	41
fa7e2db6fb5cda2916f718043cc60239	15	0	0	61	0	4	11	0	17	0	0	0	0	0	0	0	7	4	0	0	0	0	0	2	0	0	0	0	0	0	0	0	0
3ce916838e19b1bc7285fcaed35ee162	0	0	0	0	76	45	0	0	0	0	0	0	0	0	0	0	0	0	0	0	0	0	0	0	0	0	0	0	0	0	0	0	0
b05f5459e068b529b2c41e659efdef34	0	0	0	0	5	0	0	0	0	0	0	0	7	0	0	0	0	3	16	10	9	9	13	27	11	10	0	0	0	0	0	0	0
67e6506cf580a11796004480c90d4e24	0	0	0	0	0	0	0	0	0	0	0	0	50	8	0	12	0	0	0	0	0	0	0	0	0	0	18	0	0	0	32	0	0
738ae4ef2ce73f954e91ac9e5a0b4557	0	0	0	0	0	0	0	0	0	63	0	0	56	0	0	0	0	0	0	0	0	0	0	0	0	0	0	0	0	0	0	0	0
34664e1368c762491ff445cbe2037c82	0	0	0	0	0	0	0	0	0	14	0	59	46	0	0	0	0	0	0	0	0	0	0	0	0	0	0	0	0	0	0	0	0
42b36b8cc79055b50621e09f882e3ac7	10	0	10	18	9	0	0	9	0	0	0	14	0	0	0	11	0	0	4	0	0	5	20	0	0	0	0	9	0	0	0	0	0
42967f7393bda82ec38430104c2573e1	0	0	0	0	0	0	0	0	0	0	0	57	0	0	62	0	0	0	0	0	0	0	0	0	0	0	0	0	0	0	0	0	0
34b01fd177354ad1fe1bfcf1a81d913c	0	0	0	0	0	0	0	0	21	0	0	0	13	15	0	0	0	0	0	0	0	0	0	6	3	0	18	0	28	9	6	0	0
f87236112faee2b2ac9c9f0f89d7b064	19	0	0	0	0	0	0	0	0	0	0	0	0	21	18	0	0	0	0	0	18	0	0	0	0	0	0	0	12	0	0	0	31
7d20022ab8c91ceccbc3b6f3e39a3323	0	0	0	0	8	0	0	0	0	0	0	0	0	0	0	0	0	0	0	0	0	0	0	10	20	21	0	0	37	0	0	23	0
1d9c348acc2a02ac234d9b55df923c4f	6	0	19	0	0	0	19	0	9	0	0	0	0	0	0	0	0	10	0	0	0	0	42	0	0	0	0	0	14	0	0	0	0
337a71067e8108c99ababe99b6c1b1e8	0	0	0	0	0	0	0	0	0	0	0	0	0	0	0	0	0	53	0	0	0	36	0	0	22	0	0	0	0	0	0	8	0
00f2740f94ed37f4d007d62bb2cee5c0	0	0	27	0	0	0	73	0	0	0	0	0	0	0	0	0	0	0	0	0	0	0	19	0	0	0	0	0	0	0	0	0	0
9794614b8d1a145a1883973c80981bb8	10	0	3	0	0	0	0	0	0	7	8	0	8	0	0	0	4	4	6	0	0	12	0	10	0	0	15	14	5	7	2	0	3
f47b068d01f1d5608b45b110a55065ba	0	0	0	0	0	0	0	0	16	0	0	0	0	17	0	0	20	0	0	0	9	0	0	0	0	0	0	56	0	0	0	0	0
1c3b023a81392e9c1977e43587095c54	118	0	0	0	0	0	0	0	0	0	0	0	0	0	0	0	0	0	0	0	0	0	0	0	0	0	0	0	0	0	0	0	0
a519cc7390e0aecbacb46959a99d3124	0	0	0	0	0	0	0	0	80	0	0	0	0	0	0	0	0	0	0	16	22	0	0	0	0	0	0	0	0	0	0	0	0
fbadec677735af4925d9071e2bbfb6b5	0	9	0	0	0	0	0	0	0	8	0	0	9	0	0	0	0	9	6	0	0	0	0	0	0	0	18	0	0	0	5	26	27
b8c819d1dfb9439163679ca033546843	0	0	0	0	0	0	0	0	0	0	117	0	0	0	0	0	0	0	0	0	0	0	0	0	0	0	0	0	0	0	0	0	0
937ddad3da91cdb239dd6d793ed6bbc6	0	0	0	0	0	0	0	0	50	0	0	34	0	33	0	0	0	0	0	0	0	0	0	0	0	0	0	0	0	0	0	0	0
406222c3ea5f7031c11018cc01679ec1	0	0	0	0	0	0	0	0	0	0	0	0	117	0	0	0	0	0	0	0	0	0	0	0	0	0	0	0	0	0	0	0	0
fd45859fc4f4e8d4534e8669da8dab34	0	0	0	0	0	0	0	52	0	0	0	0	0	48	0	0	0	0	0	0	0	0	0	0	0	0	0	8	0	0	0	9	0
bc6eff7080ab657d1e14ea9ff8fa90ce	2	6	3	0	0	0	0	0	0	0	0	0	0	0	0	3	5	8	0	0	0	3	8	0	0	6	45	0	0	0	20	0	8
2289d0af44d5af7ce5badd3f12038dac	0	0	0	0	0	0	0	0	0	0	0	0	0	0	0	0	117	0	0	0	0	0	0	0	0	0	0	0	0	0	0	0	0
1cad9cc9aa367db0591f5519a00ccae6	0	0	0	0	0	0	0	0	0	6	4	14	0	0	24	6	0	0	0	0	0	0	0	0	0	0	10	0	0	0	37	0	15
c495699dd72fcdc1033566ba6f66bae3	41	0	0	0	0	0	0	0	0	0	0	0	75	0	0	0	0	0	0	0	0	0	0	0	0	0	0	0	0	0	0	0	0
82969e80eee58d4e0bda3de351e1dcbe	0	0	0	10	43	63	0	0	0	0	0	0	0	0	0	0	0	0	0	0	0	0	0	0	0	0	0	0	0	0	0	0	0
917ad1d99fa43fdb71925a1c63e9823f	0	0	0	0	0	0	0	0	0	29	0	0	7	63	8	4	4	0	0	0	0	0	0	0	0	0	0	0	0	0	0	0	0
72da30b7b55e169044adbf17eb4864e7	0	0	0	0	0	0	0	0	0	12	0	0	35	0	0	0	0	0	0	0	0	0	0	0	0	0	0	0	0	18	21	0	29
97dfb71585624e3236e7072b099b19a1	0	0	0	0	0	0	0	25	8	0	0	14	11	15	14	0	0	0	0	0	0	0	0	0	0	0	3	0	0	0	18	0	7
c204bc419dad02224cecf75d08990e6b	29	0	0	0	0	0	0	18	42	0	0	0	13	0	0	0	0	0	0	0	0	0	6	7	0	0	0	0	0	0	0	0	0
6d4b57fdc66733600bf40813dfe81303	0	0	0	0	9	0	0	0	0	0	0	0	0	0	0	0	0	17	43	0	0	0	9	0	0	0	0	18	9	0	0	5	5
30b9ccd26ee1aec993efc6de4fcb68d2	0	0	0	0	0	0	0	0	0	0	0	53	61	0	0	0	0	0	0	0	0	0	0	0	0	0	0	0	0	0	0	0	0
bc0eb589d489e15b197b9dfac607170e	0	0	56	0	0	0	0	0	0	0	0	0	0	0	0	58	0	0	0	0	0	0	0	0	0	0	0	0	0	0	0	0	0
15a0d83d1bfe068eb99499d7180e83f7	0	0	0	0	0	0	9	0	0	0	0	0	0	0	0	27	0	0	0	0	0	0	0	0	0	0	15	0	24	0	0	39	0
b0745f06d52392c0a7bdf1fa8cc267d1	10	0	0	0	0	0	15	7	14	0	0	0	0	0	0	0	0	31	7	0	0	6	6	0	0	18	0	0	0	0	0	0	0
034b47ed11a1a3f7a51e12c21c02721f	5	0	2	0	0	0	0	2	0	0	0	0	0	0	0	0	0	6	31	0	28	22	11	7	0	0	0	0	0	0	0	0	0
8cd0c948e82ad91a7f6fbe92eba5a0ff	0	0	0	0	0	0	0	0	0	0	0	0	0	0	0	0	0	0	23	0	19	0	40	32	0	0	0	0	0	0	0	0	0
7d7c06067fefc50c480fdf7153a3ee22	0	0	0	0	0	0	0	0	0	0	0	0	0	0	0	0	0	0	0	0	0	114	0	0	0	0	0	0	0	0	0	0	0
57a8b11678a318aa5a9543c3fe857eee	0	13	0	0	10	0	4	0	5	17	0	3	0	20	11	0	0	5	0	0	0	0	0	0	0	0	0	8	5	0	0	0	12
e7a1c0f156e80b163417d8541b3f66e8	0	0	0	0	0	0	0	0	0	91	0	0	0	0	22	0	0	0	0	0	0	0	0	0	0	0	0	0	0	0	0	0	0
fa665d92a18b9137354fedd6bc26d3dd	0	0	0	0	0	0	0	20	0	5	0	0	0	0	0	0	0	0	0	0	0	0	0	0	0	0	10	13	0	56	0	0	9
68ab6e97c48aff3e13fdff0d6fd78a51	8	0	0	0	0	0	19	2	11	0	8	6	0	0	0	0	0	16	10	0	0	10	10	9	4	0	0	0	0	0	0	0	0
49d346f2042ea286748491752aae78dd	0	0	0	0	0	0	0	70	0	0	0	0	43	0	0	0	0	0	0	0	0	0	0	0	0	0	0	0	0	0	0	0	0
ff0e4876534d11df971b9de0b92f18dd	0	0	0	0	0	0	0	0	0	0	0	0	0	0	0	48	0	0	0	0	0	0	0	0	0	65	0	0	0	0	0	0	0
a3e5ed4f236ccc0603c2f0bb49cf6883	8	9	0	0	0	0	12	20	5	19	0	0	0	0	14	0	0	0	0	0	0	0	0	12	0	9	0	0	0	4	0	0	0
45ff0de87d53a84cc8ea2bb85f752c29	0	0	0	0	0	0	0	0	0	0	0	35	0	77	0	0	0	0	0	0	0	0	0	0	0	0	0	0	0	0	0	0	0
b57ed7b0e0a21320c690b5481aad4f53	0	0	0	0	0	0	0	0	0	0	0	37	75	0	0	0	0	0	0	0	0	0	0	0	0	0	0	0	0	0	0	0	0
370fcfba21953013fc882b97b2c2733d	0	0	4	5	0	0	0	0	24	0	0	10	0	4	0	21	7	5	0	0	0	3	11	15	0	0	0	0	0	3	0	0	0
bf6bec1308b83ae79bb0bdec5eda2200	0	0	0	0	0	0	0	0	0	0	0	0	0	0	0	0	112	0	0	0	0	0	0	0	0	0	0	0	0	0	0	0	0
d13c07af2c3dd6ee135e4bbea31b2c9a	32	0	0	0	0	0	0	0	25	0	0	0	0	0	0	0	0	20	12	0	0	12	0	0	11	0	0	0	0	0	0	0	0
245f5a7937d75b31f5b11a05bc9c574f	0	0	0	51	0	0	0	0	0	0	0	0	0	0	0	0	0	61	0	0	0	0	0	0	0	0	0	0	0	0	0	0	0
3455bd167701fd6798c81f5c1caefa43	0	0	0	0	0	0	22	0	57	0	0	0	0	0	0	0	0	0	0	0	0	0	33	0	0	0	0	0	0	0	0	0	0
91207c13118d40c64a5be4c4ac80af69	0	0	0	0	0	0	0	0	28	0	0	0	0	0	0	0	0	46	0	0	17	21	0	0	0	0	0	0	0	0	0	0	0
474d3d74a0d1f2cfb6c574a842cd8c2d	0	0	0	0	0	0	0	0	0	20	0	13	6	15	18	0	2	0	0	0	0	0	0	0	0	0	0	5	6	0	6	12	8
e0a8108a067566d92ae9d886db885d26	0	0	0	0	0	0	0	0	0	6	0	19	20	0	0	0	0	0	0	0	0	0	0	0	0	0	0	0	0	8	58	0	0
9acc087f082577d35557426b5369efe6	0	0	0	0	0	0	0	0	0	41	0	0	56	0	0	0	0	0	0	0	14	0	0	0	0	0	0	0	0	0	0	0	0
c0cc0aff01532c01c6d23ad38607c16e	0	0	0	0	0	0	0	0	0	0	0	23	0	0	0	0	0	0	0	0	0	0	0	0	0	0	15	11	0	23	0	0	39
9aa07db297cb6d379dab879fbb06c78d	0	0	0	0	0	0	0	0	0	0	0	0	19	0	0	0	0	0	0	0	0	0	0	0	0	0	0	0	0	18	50	0	24
fd68bca53e3b81e38d9a49c44f6aa3b0	0	0	0	0	0	0	0	0	0	0	0	0	0	0	0	21	0	7	11	0	18	13	11	0	0	0	18	0	0	12	0	0	0
a98493f0be8a4ba4f5ac03a919c00209	0	0	0	0	0	0	0	0	0	0	0	0	0	0	0	0	0	85	0	0	0	0	0	0	0	0	0	0	0	0	0	26	0
a9b3c1eb24774b34bf4f266354859b9a	0	0	0	0	0	0	0	0	0	0	0	0	0	0	0	0	0	0	0	0	15	41	0	41	0	0	0	0	0	0	0	0	14
ecc6ab9598bb183e352b7c6633cafb86	22	0	0	0	11	0	23	0	50	0	0	0	0	0	0	0	0	0	0	0	0	0	5	0	0	0	0	0	0	0	0	0	0
ee5bc043b86eb5156f25788082a1416b	0	0	0	0	0	0	0	0	33	0	0	0	0	0	0	0	0	25	0	5	0	15	0	0	33	0	0	0	0	0	0	0	0
29d28f3207ec2cc30173a4621a9ce0bd	0	0	0	0	0	0	0	0	13	0	0	0	0	0	0	0	0	40	0	0	16	21	0	0	21	0	0	0	0	0	0	0	0
417d8f8efc6a22f2e8104c67d7e32eca	0	0	0	0	0	0	0	0	0	0	0	0	0	0	0	0	0	50	0	0	0	17	0	0	44	0	0	0	0	0	0	0	0
755cb110413ceb34ae9bc9d6bd0fb058	0	0	0	0	0	0	0	0	0	0	38	0	0	0	0	0	72	0	0	0	0	0	0	0	0	0	0	0	0	0	0	0	0
a0bc873db348b6a18784ece4522fb3d8	0	0	0	0	0	0	0	0	0	0	0	35	0	0	0	18	57	0	0	0	0	0	0	0	0	0	0	0	0	0	0	0	0
f5f481ce129cab8c5978a48afd072ca7	0	0	0	0	0	0	0	0	0	0	0	0	0	0	0	0	0	15	0	0	9	17	0	0	44	0	9	0	16	0	0	0	0
c419ee65d72896e498c233bda115bec0	0	0	0	0	0	0	0	76	31	0	0	0	0	0	0	0	0	0	0	0	0	0	3	0	0	0	0	0	0	0	0	0	0
c33b970733f96c53b0a38f67349b25d1	0	0	0	0	0	0	0	0	0	0	0	0	0	0	0	0	0	8	77	0	17	0	0	8	0	0	0	0	0	0	0	0	0
f633453da568a178fb2a7076723251e0	0	2	0	0	12	0	0	19	0	27	0	0	0	0	19	0	0	5	25	0	0	0	0	0	0	0	0	0	0	0	0	0	0
fcc0badd515767cbd745227fb2b888fa	0	0	0	0	0	0	0	0	0	0	0	52	57	0	0	0	0	0	0	0	0	0	0	0	0	0	0	0	0	0	0	0	0
712ca71b991b6441ab33d169d4e653a6	0	0	0	0	0	0	0	0	0	0	0	0	0	0	0	0	0	14	0	0	18	43	0	0	34	0	0	0	0	0	0	0	0
535322ca5a214a653bfef4f36b8b0731	0	0	0	0	0	0	0	0	0	0	62	34	0	0	12	0	0	0	0	0	0	0	0	0	0	0	0	0	0	0	0	0	0
d8bc343ce3bf4f874f416101de350eb2	20	0	0	0	0	0	0	5	16	0	0	7	17	0	8	0	0	0	5	0	0	0	0	3	0	0	0	0	0	10	9	0	8
00834c099b31f2ccfe55880f842ca414	0	0	0	0	0	0	0	0	0	0	0	0	0	0	0	0	108	0	0	0	0	0	0	0	0	0	0	0	0	0	0	0	0
fc56f03550ca0d5b6a2cfdd36b7a4569	30	0	0	0	8	0	10	0	42	0	0	0	0	0	0	0	0	0	0	0	0	0	12	0	0	6	0	0	0	0	0	0	0
e748d50e065533ffb80c44c7ce9b78d4	3	0	0	0	0	0	0	0	0	0	0	0	0	0	0	0	0	67	0	0	21	0	8	0	9	0	0	0	0	0	0	0	0
21be7e5b92f7c185e2ec57f353f7d66b	0	0	5	0	9	6	23	22	0	0	0	0	0	0	0	0	0	0	18	0	9	10	6	0	0	0	0	0	0	0	0	0	0
cf7f2dbccb829b5ba8a43afef5f71568	0	0	0	0	43	0	0	32	28	0	0	0	0	0	0	0	0	0	0	0	0	0	0	0	5	0	0	0	0	0	0	0	0
bd8ff062d71f80fedb214abd67a2f434	0	0	0	0	0	0	0	0	0	0	0	28	79	0	0	0	0	0	0	0	0	0	0	0	0	0	0	0	0	0	0	0	0
30f0b51d595b37f3570f646c33e851c0	0	0	0	0	0	0	0	0	0	0	0	0	0	0	0	16	59	0	0	0	0	0	0	0	0	32	0	0	0	0	0	0	0
425a76975806d8d953b46159ead27efc	0	0	0	0	0	0	0	0	0	0	0	0	0	0	0	46	61	0	0	0	0	0	0	0	0	0	0	0	0	0	0	0	0
e4b340df930b5511534ec236694aa808	0	65	0	0	42	0	0	0	0	0	0	0	0	0	0	0	0	0	0	0	0	0	0	0	0	0	0	0	0	0	0	0	0
c310899a9aede29fe4a42bfa82f33499	0	0	8	0	0	0	0	0	49	0	0	0	0	0	0	0	0	30	0	0	0	20	0	0	0	0	0	0	0	0	0	0	0
c49db125a78dbf2fd8a595925efec28c	0	0	30	23	0	0	0	14	0	0	10	0	0	0	0	11	0	0	0	0	0	0	18	0	0	0	0	0	0	0	0	0	0
e58988ee90a1cf289f29e11f9076c2b6	0	11	0	10	0	11	0	10	0	0	0	11	0	0	0	0	0	0	0	0	0	0	0	0	0	10	19	0	14	10	0	0	0
830fe6e16c1fdf90b1377b04c7ba9f11	0	8	0	3	0	0	0	0	0	0	0	0	9	0	0	0	0	0	0	0	0	0	0	16	0	17	0	12	0	0	12	0	29
c8ded0941ef66c905840a9f09a8ca785	0	0	55	0	0	0	0	0	0	0	0	0	0	0	0	12	0	0	0	0	0	0	39	0	0	0	0	0	0	0	0	0	0
14b6003473c479617d758f0670f7779a	0	0	0	0	0	0	0	0	0	0	0	0	0	0	0	0	106	0	0	0	0	0	0	0	0	0	0	0	0	0	0	0	0
f69b1614a21c918f303f5296132d6a6c	0	0	0	0	0	0	0	0	0	0	0	0	0	0	0	0	0	0	0	0	0	0	0	0	0	0	0	0	0	0	0	0	106
588533b729a08c0b3075e10d51db43fb	0	0	0	0	0	0	0	0	0	0	0	0	0	0	0	0	0	0	0	106	0	0	0	0	0	0	0	0	0	0	0	0	0
d1743498b1ecfdd39d3c935f655a24ae	0	0	0	0	0	0	0	0	0	0	20	0	0	0	0	39	24	0	0	0	0	0	0	0	0	22	0	0	0	0	0	0	0
914a2520f22df6a87815824a4808a404	0	0	0	0	0	0	0	0	0	0	10	0	0	0	0	0	0	0	0	0	0	0	0	0	0	0	44	0	0	19	12	0	20
cf58babde587543c58c328a0f306b050	0	0	0	0	0	0	0	0	0	0	0	0	88	0	0	0	0	0	0	0	0	0	0	0	0	0	0	0	0	17	0	0	0
f7574bc8a839d9746f17abbccac815ba	0	0	0	0	0	0	11	0	0	0	0	0	0	0	0	28	0	0	0	0	0	0	0	3	3	15	0	0	27	0	0	18	0
466d6c6b41e76d8a1e6bf00cd27d5cc4	0	0	0	0	0	0	50	0	0	0	0	0	0	0	0	0	0	0	0	0	0	0	18	0	0	0	0	0	37	0	0	0	0
d55eb64c35dbccd9355aed87ff98da24	35	0	0	0	0	0	0	0	61	0	0	0	0	0	0	0	0	0	0	0	9	0	0	0	0	0	0	0	0	0	0	0	0
3d605a0ef341d745958b7ffc972b4af1	0	7	11	0	0	28	0	0	0	0	0	0	0	0	0	0	0	14	0	0	25	0	20	0	0	0	0	0	0	0	0	0	0
4ea736a10c4e0c8796f42fad041163dd	0	0	0	0	0	0	0	0	0	0	0	0	0	0	0	0	0	0	0	0	0	105	0	0	0	0	0	0	0	0	0	0	0
84d1a8c7e1bb523829e3322efbd36ef4	5	7	0	0	0	5	0	0	0	6	0	5	21	6	0	0	2	0	0	0	0	0	7	3	0	0	26	6	0	0	5	0	0
0f8cdcf60caa6cc553bbffc00cbb2881	0	0	0	0	0	0	0	0	0	16	0	22	0	0	0	38	0	0	0	0	0	0	0	0	0	28	0	0	0	0	0	0	0
cf4be655794d8e805fb54676cd613d08	0	0	0	0	0	0	0	0	0	0	0	15	0	4	0	34	0	0	0	0	0	0	0	0	0	0	0	0	0	0	0	11	40
feea9e6848a906a0da67ac5a3e4cab88	0	0	0	0	0	0	0	0	0	0	0	39	17	7	0	0	0	0	0	0	0	0	0	0	0	0	0	0	0	11	18	0	12
798c1bcad313d660f1aa26c97fca4452	0	0	0	0	0	0	0	0	19	0	0	0	0	3	0	0	0	0	0	0	0	2	0	20	0	0	9	0	7	6	17	0	21
153ec9a845f9c0a34cb072b8321c39f4	0	0	0	0	0	0	0	0	0	0	0	0	0	0	0	0	0	0	0	0	0	0	0	0	0	104	0	0	0	0	0	0	0
5603df2bcd77c36eae991cecdf7d3345	0	0	0	0	0	0	0	32	0	0	0	0	0	0	0	0	0	0	0	0	0	15	17	0	0	0	21	19	0	0	0	0	0
203b1aa6145b36edd646a0cb76a253b4	0	0	39	0	0	0	65	0	0	0	0	0	0	0	0	0	0	0	0	0	0	0	0	0	0	0	0	0	0	0	0	0	0
099f67bc9bc16e59e882c164f8a2946b	0	0	0	0	0	0	0	0	0	0	55	0	0	0	0	23	0	0	0	0	0	0	0	0	0	12	0	0	0	0	0	13	0
01df6faf16ed415142bba71031d78e78	0	0	0	0	0	0	0	0	0	0	0	0	0	0	0	0	0	0	0	0	0	0	0	0	0	46	0	0	52	0	0	5	0
9e929209553f8d18b8c753a009ac6678	10	0	0	2	0	0	0	0	0	0	0	0	0	0	0	0	0	13	18	0	12	8	6	17	7	0	3	0	0	0	3	4	0
1b6c1b8f258a73330b42925b88755861	0	0	0	0	0	0	0	0	0	0	0	0	0	0	0	0	0	0	0	0	0	103	0	0	0	0	0	0	0	0	0	0	0
5215228de18e585e204e3ae2919b21cd	0	0	0	0	0	0	0	0	0	0	0	0	0	0	0	0	0	0	0	0	0	0	0	103	0	0	0	0	0	0	0	0	0
f924639f6bf201dfcca1d14f850a88cd	0	0	0	0	0	0	0	0	0	13	0	17	0	16	7	0	0	0	0	0	0	0	0	0	0	0	0	0	10	12	13	0	14
5c94dfbf84450b3d950656854121e208	6	0	0	0	0	0	0	0	0	5	0	0	25	23	0	0	0	0	0	0	0	0	3	0	0	0	34	0	0	0	6	0	0
44bd6076164d18c81317b3d145858cd9	0	0	0	0	0	0	0	0	64	0	0	0	38	0	0	0	0	0	0	0	0	0	0	0	0	0	0	0	0	0	0	0	0
da9bbcacea2693fe458bb28a6763181c	0	0	0	0	0	0	13	0	0	0	0	0	0	0	12	0	0	14	0	0	0	13	0	0	12	0	0	12	26	0	0	0	0
f18bb275b50b99bf2938cd57b18cf76f	0	0	0	0	0	0	0	0	0	0	0	0	0	0	0	19	0	0	0	0	0	0	0	0	0	0	10	26	47	0	0	0	0
b7ca394809603fe3c9ffaba32b48e162	0	0	0	0	0	0	0	0	0	0	0	0	0	0	0	0	0	0	0	0	0	0	0	20	10	26	0	14	0	0	0	0	32
a984c570737c092d689c15eec75fce16	0	0	0	0	0	0	0	0	39	0	0	0	0	0	0	0	0	0	0	0	0	0	0	0	0	0	0	0	46	0	5	12	0
16a52b08b71220c7c0376294d77ef672	0	0	0	0	0	0	0	102	0	0	0	0	0	0	0	0	0	0	0	0	0	0	0	0	0	0	0	0	0	0	0	0	0
3908dbd73e8d34f7d6163d5b230a8bc6	0	0	0	0	0	0	0	0	0	0	10	17	0	0	0	0	0	0	0	0	0	0	0	0	0	0	17	0	0	34	23	0	0
a371e1dd61de91af592ea46d988b29e1	0	0	0	0	0	0	0	9	8	0	0	6	0	10	5	0	0	3	0	0	0	0	0	12	7	0	3	0	15	0	16	0	7
40869197a875e0f8e9b29c45ae0aa43c	0	0	0	0	0	0	0	0	0	0	0	0	0	0	25	0	0	0	0	0	0	28	10	20	0	0	0	0	0	0	0	0	18
328aeae22e2a3b60de736879f5f45fb8	0	0	0	0	0	0	40	16	0	0	0	0	0	0	0	0	45	0	0	0	0	0	0	0	0	0	0	0	0	0	0	0	0
513014dc6ab3274c754d1c9d0257b3b7	40	0	0	0	0	0	0	17	44	0	0	0	0	0	0	0	0	0	0	0	0	0	0	0	0	0	0	0	0	0	0	0	0
820bf56ecbfef3d1568fa0a1f71c9c8e	0	0	0	0	0	0	0	0	0	0	0	0	0	0	0	0	0	0	0	0	0	26	0	75	0	0	0	0	0	0	0	0	0
416c44bf5426222382dcdea6f18ec297	0	0	0	0	0	0	0	0	0	0	0	0	0	0	0	0	0	0	0	0	0	34	0	0	67	0	0	0	0	0	0	0	0
ca14fcc7af6e0d6fdaf1e01fc235b23a	0	0	0	0	0	0	0	0	0	0	0	63	0	0	0	0	0	0	0	0	0	0	0	0	0	0	0	0	0	0	0	0	37
c60f579ece35f26a47a70086ec323e3e	0	0	0	0	0	0	0	0	0	0	0	0	26	0	0	0	0	0	0	0	0	0	0	0	2	0	0	40	0	9	0	7	16
c0eb0814cbba828e0cfe27ce5d80a743	0	0	0	0	0	0	0	0	0	0	0	0	16	0	0	25	0	0	0	0	0	0	0	0	0	0	59	0	0	0	0	0	0
e34d8830ea25b7ebd98111ee8f60008b	0	0	0	0	0	0	0	0	23	0	0	0	0	0	0	0	0	0	0	0	0	0	0	0	0	28	0	0	49	0	0	0	0
4b8598b031e01b18cdfd405ba24b4321	0	0	0	0	0	0	0	0	0	0	0	0	0	0	0	0	0	0	0	0	0	0	0	0	0	0	0	21	38	0	0	41	0
58942a4890288bcbc7ec957f32c4814c	0	0	0	0	0	0	0	0	0	0	0	0	0	0	0	0	0	0	0	0	0	0	0	0	0	0	0	0	34	0	0	32	34
260e23cd49de64ee517cdea80c2d8723	10	0	17	0	19	13	23	0	0	0	0	0	0	0	0	0	0	0	0	0	0	6	12	0	0	0	0	0	0	0	0	0	0
1a78126a06349824679398f35ae061cf	40	0	0	0	0	0	18	0	42	0	0	0	0	0	0	0	0	0	0	0	0	0	0	0	0	0	0	0	0	0	0	0	0
5c0fa3c7b4d658c2422077e71e0f0d98	0	0	0	12	0	0	4	5	0	0	0	0	0	0	0	0	0	13	0	0	27	9	0	25	5	0	0	0	0	0	0	0	0
640efe0ed756c5dc237191ed9bea1948	0	0	0	0	71	0	0	0	0	0	0	0	0	0	0	0	0	0	29	0	0	0	0	0	0	0	0	0	0	0	0	0	0
fd0fd7eff91fe1b9d89356102a076512	0	0	0	0	13	0	0	0	23	0	0	0	0	0	0	0	0	11	22	0	0	15	0	16	0	0	0	0	0	0	0	0	0
ad6efb5ce5a02246f53a532e11982322	0	0	0	0	0	0	0	0	0	0	0	0	0	0	0	0	0	48	0	0	36	9	0	0	7	0	0	0	0	0	0	0	0
6968d406b2344c6dadd978cfd79107b3	0	0	0	0	0	0	0	0	0	17	0	0	0	0	0	82	0	0	0	0	0	0	0	0	0	0	0	0	0	0	0	0	0
fe1ea9316675613089b22f72fd9b3551	0	0	0	0	0	0	0	0	0	6	0	22	23	0	0	3	0	0	0	0	0	0	0	0	0	0	0	0	0	0	11	0	34
a7cc1315b1600abfb9c359c58b5e6ea7	0	0	0	0	0	0	0	0	0	0	0	0	24	0	0	0	0	0	47	0	0	0	0	0	0	0	0	0	0	28	0	0	0
ef16fcc0a0a0c9630f868985ca0fd330	0	7	0	0	0	0	0	0	0	0	0	0	0	12	5	0	19	0	0	0	0	0	0	0	0	7	0	0	19	13	0	4	13
3654df7777095de016701aed6f917802	4	0	0	0	0	2	0	0	30	0	0	0	0	0	0	0	0	9	2	0	0	0	0	0	0	0	0	0	22	0	0	0	30
b9e17271d3c8823c7b0d055a582ce71c	0	0	0	0	0	0	0	0	0	0	0	0	0	0	0	0	0	0	0	0	0	0	0	0	0	0	0	0	0	0	0	99	0
593bc1ec115e3101844c3e2b156cc800	0	0	0	12	0	0	28	18	0	0	0	0	0	0	0	0	0	0	0	0	19	10	12	0	0	0	0	0	0	0	0	0	0
ad7c19dfebe54d1971662a780b616bb7	0	0	0	0	0	0	0	0	20	0	0	0	0	0	0	0	0	0	17	0	0	21	21	0	20	0	0	0	0	0	0	0	0
ba2bb3d11fd8752ad9067c91f234a3c6	0	0	0	0	0	0	0	0	0	0	0	0	0	0	0	0	0	46	0	0	20	33	0	0	0	0	0	0	0	0	0	0	0
c15aa5335daf25af98082323057233c3	4	0	0	0	0	0	0	0	0	4	0	14	0	0	10	0	0	0	0	0	0	0	0	0	0	0	8	0	11	23	13	0	11
c720ba5ebbac3006e14a397be12d78fa	0	0	0	0	0	0	31	0	0	19	0	0	0	0	0	0	0	48	0	0	0	0	0	0	0	0	0	0	0	0	0	0	0
33260af32b19a0ee498cc6d5a51bb59a	0	0	0	0	0	0	0	0	68	0	0	30	0	0	0	0	0	0	0	0	0	0	0	0	0	0	0	0	0	0	0	0	0
95aae3244055e4075e0b253714cdca9f	21	0	0	0	22	0	0	0	0	0	0	6	0	0	0	0	0	0	23	0	0	0	0	0	26	0	0	0	0	0	0	0	0
ecd6a87484953d8d0474304a8af93661	41	0	0	0	0	0	0	0	31	0	0	0	0	0	9	0	0	0	0	0	0	0	0	17	0	0	0	0	0	0	0	0	0
9eb1e0f721c82aba0863ab1d82d45ced	13	0	5	0	28	0	10	0	0	0	0	0	0	0	0	0	0	0	15	0	0	0	27	0	0	0	0	0	0	0	0	0	0
bc13eba636b3d7edf316151e5d95f2b0	0	0	0	0	0	0	0	10	88	0	0	0	0	0	0	0	0	0	0	0	0	0	0	0	0	0	0	0	0	0	0	0	0
37deef05c86728776fba6c68b9331abe	0	0	0	0	0	0	0	0	0	0	0	0	0	0	97	0	0	0	0	0	0	0	0	0	0	0	0	0	0	0	0	0	0
b5b69d27042576fab73ea48229fdea23	0	0	0	0	0	0	0	0	0	0	0	0	0	0	0	0	0	0	0	0	22	0	0	0	0	0	0	0	75	0	0	0	0
5e1096a3328c10b201f5f6df9e6b7f60	0	0	0	0	23	0	12	0	0	0	0	0	0	0	0	0	0	0	0	0	24	0	0	0	14	0	0	0	0	0	0	24	0
9391be51f8f918b6d3ab07b7467ec039	0	0	0	18	0	0	57	0	0	0	0	0	0	0	0	0	0	0	0	0	0	0	0	22	0	0	0	0	0	0	0	0	0
fbfa9e363c8768cf068bf9c42ea8310f	0	0	0	0	0	0	0	0	0	0	38	0	0	0	17	24	0	0	0	0	0	0	0	0	0	0	0	17	0	0	0	0	0
9582b29b8435e73e0bd3f574cb9d7ef2	0	0	0	0	0	0	0	0	0	0	0	37	0	0	0	59	0	0	0	0	0	0	0	0	0	0	0	0	0	0	0	0	0
3bfea8863f18c4546ddce2ddd94867ca	0	0	0	0	0	0	0	0	0	0	0	0	50	0	0	0	12	0	0	0	0	0	0	0	0	0	34	0	0	0	0	0	0
b11b37e4649bbfd7dc09701253150cb4	0	0	0	0	0	0	0	0	0	0	0	0	0	27	0	0	0	0	0	0	0	0	0	0	0	0	0	0	11	0	17	0	41
ebb95f572a1752f0b4f817f4a2a58a2e	0	0	0	0	0	0	15	0	0	0	0	0	0	0	0	22	0	0	0	0	0	15	0	0	18	0	0	0	18	0	0	0	8
851a48c757cc6fb83dce1a30c83cca63	0	0	0	0	0	0	0	31	13	0	0	0	0	0	0	0	0	11	8	0	0	11	0	22	0	0	0	0	0	0	0	0	0
011920fae489e6b97eaa93bf6a5d7d6e	0	0	0	0	0	0	0	0	24	0	0	0	0	0	0	0	0	14	47	0	0	0	0	11	0	0	0	0	0	0	0	0	0
0a310cb0ad3988abbedbcc4a6b1a7889	0	0	0	0	0	0	0	0	0	0	0	0	0	0	0	0	0	0	28	0	0	0	22	46	0	0	0	0	0	0	0	0	0
abe370c9712407c5301a6057d7425c41	0	0	0	0	0	0	0	0	0	0	0	0	0	0	0	0	0	0	0	4	0	33	0	0	59	0	0	0	0	0	0	0	0
4dbe3bdab41aeec79e52c78c1281615d	0	0	0	0	0	0	0	0	0	0	0	0	0	0	0	0	0	0	0	0	0	0	0	0	96	0	0	0	0	0	0	0	0
e69bbdc7e0e78a4095e1d4906a6fe5c1	11	0	0	0	0	0	0	38	0	21	0	0	0	0	0	0	0	0	0	0	0	0	0	0	0	0	0	11	9	0	0	5	0
12bb00d73f3bf9aae78fbcd2c330511d	0	0	0	0	0	0	0	0	0	0	6	0	0	0	61	0	0	0	0	0	0	0	0	0	0	0	0	0	28	0	0	0	0
91a7cc5774041b6dacc9d98e56d7d31c	0	0	0	0	0	0	0	0	0	0	0	0	0	0	0	30	0	0	0	0	0	0	0	0	0	24	0	0	0	0	0	0	41
f7c3fbbbe7991a52879467d2dbb87c2f	16	0	0	0	9	0	0	0	0	0	0	0	0	0	0	0	6	0	18	0	0	23	0	0	0	17	0	0	0	6	0	0	0
de9098bd08e79b73e22bc7342d980572	0	0	0	0	0	0	0	0	0	0	0	0	0	0	0	0	0	0	0	0	0	0	0	0	0	0	53	42	0	0	0	0	0
c32f51730be4874253613642f477e30f	0	0	0	0	0	0	0	0	0	0	0	0	0	0	0	0	0	0	0	0	0	0	0	0	0	0	0	0	0	0	95	0	0
362613301e67a9e3681194d22ef4bccb	0	0	0	0	0	0	0	0	0	24	10	10	0	6	11	0	0	0	0	0	0	0	0	0	0	0	0	0	0	13	14	0	6
6e406f42c011a71380364b5fb382c9e1	0	7	0	0	0	9	0	0	0	3	2	0	0	8	0	0	0	7	0	0	0	14	0	26	3	0	0	6	6	0	0	0	3
d3770008434c77cc586fd143347621a2	0	0	0	0	0	0	0	0	19	0	0	32	29	14	0	0	0	0	0	0	0	0	0	0	0	0	0	0	0	0	0	0	0
6383afc74ca7dcebc66bf9936b370a13	0	0	0	0	0	0	0	0	0	0	0	26	16	0	9	0	0	0	0	0	0	0	0	0	0	0	6	0	0	17	0	0	20
7a32a8fb995abf3992ce60914ff8dd43	0	0	0	0	0	0	0	0	0	0	0	6	0	0	0	64	0	0	0	0	0	0	0	0	0	0	0	24	0	0	0	0	0
81e7bfa0d9998b3131c77bd47229f093	0	0	0	0	0	0	0	0	0	0	0	0	49	0	0	0	0	0	0	0	0	0	0	0	0	0	20	0	0	0	25	0	0
3e3d51b1b9809e5c514e5f6164ff809e	0	0	0	0	0	0	0	0	0	0	0	0	54	0	0	0	0	0	0	0	0	0	0	0	0	0	0	0	0	40	0	0	0
7192c723d409a84490fc582fce856a08	0	0	0	0	0	0	0	0	0	0	0	0	0	94	0	0	0	0	0	0	0	0	0	0	0	0	0	0	0	0	0	0	0
ac58bbea6083e8489fa161e4459def1b	0	0	0	0	0	0	0	0	0	0	0	0	0	94	0	0	0	0	0	0	0	0	0	0	0	0	0	0	0	0	0	0	0
661bfdf3a3a8751eff66901649893ba4	0	0	0	0	0	0	0	0	48	0	0	0	0	0	13	0	0	26	0	0	7	0	0	0	0	0	0	0	0	0	0	0	0
52dee2a6dfdde922221e7ec6481a75f9	14	0	0	0	0	0	0	6	28	0	0	0	0	0	0	10	0	0	10	0	0	0	0	26	0	0	0	0	0	0	0	0	0
8d4f4f64024a0e5adb8d3c7a2fa5fd98	0	0	0	0	0	0	0	0	0	0	0	0	0	0	0	56	0	0	0	0	0	0	0	0	0	0	0	0	38	0	0	0	0
b4cb5abf26fdcfb113a2eb02973a56b7	0	19	0	0	0	0	0	0	0	0	0	0	0	0	0	0	75	0	0	0	0	0	0	0	0	0	0	0	0	0	0	0	0
22d49f682426cd53e0eab9f707681f2b	0	0	0	0	0	0	0	0	0	0	0	0	0	0	0	0	0	0	0	0	0	0	0	0	0	0	0	0	0	0	0	94	0
69fd5afe716d4c9dd82629479c431f24	0	0	0	0	0	0	0	0	0	0	0	0	0	0	0	0	0	0	0	0	0	0	0	0	0	0	0	0	0	0	0	0	94
06875e14c4a0c399041892de055c1ee4	26	0	0	9	11	0	24	0	24	0	0	0	0	0	0	0	0	0	0	0	0	0	0	0	0	0	0	0	0	0	0	0	0
a24b6e0996b9fbaa38610559ac923a17	0	0	0	0	0	0	0	0	60	0	0	0	0	0	0	0	0	0	10	0	24	0	0	0	0	0	0	0	0	0	0	0	0
155273d0f89ce9fdab4906ead9a87b03	0	0	0	0	0	0	0	0	0	0	18	0	0	0	0	0	0	0	0	10	0	13	0	0	52	0	0	0	0	0	0	0	0
9ae62eea894cc07c77126bff6f53c4fb	0	0	0	0	0	0	0	0	0	0	0	0	0	0	0	50	0	0	0	0	0	0	0	0	0	43	0	0	0	0	0	0	0
d62632837ffbd55e6d79aab41a523654	0	0	0	0	0	0	0	0	0	0	0	0	0	0	0	0	0	0	0	0	0	0	0	0	0	0	0	0	0	0	0	93	0
a368010ec3a3f4f799fee87a0e53ef5e	19	0	0	0	0	0	44	16	0	0	0	0	0	0	0	0	0	0	0	0	0	0	0	0	0	0	0	0	0	0	0	0	14
efd8d3d97fbef8ffd9ec015b155f54df	28	0	0	0	0	0	0	0	14	0	0	0	0	0	0	0	0	0	0	0	0	28	0	0	23	0	0	0	0	0	0	0	0
3174f4c82fc774628f32522421c2d072	0	0	0	0	0	0	0	0	0	0	0	0	0	0	0	0	0	0	0	93	0	0	0	0	0	0	0	0	0	0	0	0	0
2e29bf67d1fe770857383a1ee5981d9e	0	0	0	0	0	0	0	0	0	8	0	0	0	16	20	0	16	0	0	0	0	0	0	0	0	0	0	0	0	9	0	0	23
5560bd9b9cd8f4cc16111eb9d74f6336	0	0	0	0	0	0	0	0	0	15	31	0	0	0	0	0	0	0	0	0	0	0	0	0	0	0	46	0	0	0	0	0	0
4192a1b0ebf6262c4287fcbd77867b0b	14	0	0	0	0	0	0	10	29	0	0	6	0	0	4	0	0	0	14	0	0	0	0	0	0	0	0	0	0	0	0	0	15
4008502bf5956e9d9bc75dc386895120	0	0	0	0	0	0	0	0	0	0	0	35	0	57	0	0	0	0	0	0	0	0	0	0	0	0	0	0	0	0	0	0	0
97f2bcda40ba92cdbebe39b620f1c835	0	0	0	0	0	0	0	0	0	0	0	0	29	0	0	0	0	0	0	0	0	0	0	0	0	0	0	0	0	22	41	0	0
9d9ebcc7552a2b34e5312581ac8e9706	0	0	0	0	0	0	0	0	0	0	0	0	75	0	0	17	0	0	0	0	0	0	0	0	0	0	0	0	0	0	0	0	0
c1c76f1deaffd66c3052e58a1cba6bd3	0	0	0	0	0	0	0	0	0	0	0	0	48	0	0	0	0	0	0	0	0	0	0	0	0	0	44	0	0	0	0	0	0
d6607e04c9632b5ad202a5575bd1d8a9	0	0	0	0	0	0	0	0	0	0	0	0	0	85	0	7	0	0	0	0	0	0	0	0	0	0	0	0	0	0	0	0	0
5b1d2dbac1f8af6ac488e9e4e1d767ac	0	0	0	0	0	0	0	0	0	0	0	0	0	0	0	54	0	0	0	0	0	0	0	0	0	26	0	0	12	0	0	0	0
b1d83d210cb5aec5d049f9958d0f8ac5	0	0	0	0	11	0	0	0	9	0	0	0	0	0	0	10	0	0	0	0	0	6	0	0	0	0	0	0	41	0	0	15	0
36edb4f20d4d86d23e5c141daef009c5	0	0	0	0	0	0	0	0	0	0	0	0	0	0	0	0	0	0	29	0	0	0	0	0	0	0	11	0	0	0	0	52	0
808d5868ab677441bcd49183af1cf157	0	0	13	0	0	0	0	0	0	0	0	0	0	0	0	0	0	0	18	0	0	11	21	15	0	0	0	0	0	0	0	0	14
92bfd842e2dc8a5be8d721d1f5829f59	20	0	12	10	0	0	15	0	20	0	0	0	0	0	0	0	0	0	0	0	0	0	15	0	0	0	0	0	0	0	0	0	0
f6e31ef52827421cce5f3c8c6e553ade	0	0	0	0	0	0	92	0	0	0	0	0	0	0	0	0	0	0	0	0	0	0	0	0	0	0	0	0	0	0	0	0	0
cffd21cfbf717878ea6ecb4664f4267a	0	0	0	0	0	0	0	0	17	0	0	0	0	0	0	0	0	0	27	0	10	0	19	19	0	0	0	0	0	0	0	0	0
611815b3f1693b0d0cf3199af2455c24	0	0	0	0	0	0	0	0	0	43	0	2	0	0	0	9	0	0	0	0	0	0	0	0	0	0	0	29	0	4	0	0	4
a155b02781b7d809fee7bf32337f7d2e	0	0	0	0	16	0	0	9	0	40	0	0	13	0	8	5	0	0	0	0	0	0	0	0	0	0	0	0	0	0	0	0	0
2590cf0ddad3c16e51269d61dec014ef	0	0	0	0	0	0	0	0	0	39	0	0	0	0	0	0	0	0	0	0	0	0	0	0	0	0	0	0	0	0	0	52	0
537e6ee0091268fd2fb447c51c4c285f	0	0	0	11	0	18	0	13	0	11	0	0	7	0	5	0	0	3	7	0	4	0	0	8	0	0	0	0	0	4	0	0	0
52ad274cce6c756add963fc0eb0dbb0f	0	0	0	0	0	0	0	0	0	0	6	0	31	0	13	0	0	0	0	0	0	0	0	0	0	0	24	0	0	0	17	0	0
c7c4ccc2f6b718c880101741c0c5e620	0	0	0	0	0	0	0	0	0	0	0	32	24	0	0	0	0	0	0	0	18	0	0	0	0	0	0	0	0	17	0	0	0
d931324af108e8f92aa366db959989ac	0	7	0	0	0	10	0	0	0	0	0	0	28	38	8	0	0	0	0	0	0	0	0	0	0	0	0	0	0	0	0	0	0
ea9f0425c7c696a1c8670b6897268b74	0	0	0	0	0	0	0	0	0	0	0	0	0	0	91	0	0	0	0	0	0	0	0	0	0	0	0	0	0	0	0	0	0
00b9c415f8030feceb62089f8daf2342	0	0	0	0	0	0	9	0	0	0	0	0	0	0	0	60	0	0	0	0	0	0	0	0	0	0	0	0	0	5	0	17	0
298fa82874c74601ecf5f79ec92d526f	0	0	0	0	0	0	0	0	0	0	0	0	0	0	0	0	0	0	0	0	0	0	0	0	0	0	14	0	0	26	29	0	22
f92208d90f85537450fc74105f86d43e	0	0	0	0	0	0	0	0	0	0	0	0	0	0	0	0	0	0	0	0	0	0	0	0	0	0	0	0	0	0	0	0	91
3c40f4bab140956d3e7306dad44a2328	0	0	0	0	0	0	0	0	0	0	0	0	0	0	0	0	0	44	0	0	30	17	0	0	0	0	0	0	0	0	0	0	0
13cab0d0db8b8c1842273d132a0b0d6a	0	0	0	0	0	0	0	0	0	7	0	12	19	0	6	0	0	0	0	0	0	0	0	0	0	0	27	0	0	6	0	0	13
27aa8190e16771f94b172cb91c6397c4	0	0	0	0	0	0	0	0	0	31	14	0	0	0	34	0	0	0	0	0	0	0	0	0	0	0	0	0	0	0	0	0	11
7113ad58d571e90cd71525c24a9f696f	0	0	0	0	0	0	0	0	0	0	90	0	0	0	0	0	0	0	0	0	0	0	0	0	0	0	0	0	0	0	0	0	0
8ca554dd70e03cf6bfc2c28f163bb2a5	0	0	0	0	0	0	0	0	0	0	0	31	19	0	0	0	0	0	0	0	0	0	0	0	0	0	0	0	0	18	22	0	0
efc291605632b361d344f0c98fee6dc1	0	0	0	0	0	0	0	0	0	0	0	0	0	0	0	0	90	0	0	0	0	0	0	0	0	0	0	0	0	0	0	0	0
c04d5ac25d5f9662e90f9d12edd82402	0	0	0	0	0	0	0	0	47	0	0	0	0	0	0	0	0	0	0	0	0	0	0	0	0	0	0	0	43	0	0	0	0
acd428634e563f72de513ce1be2ab36d	0	0	0	0	0	0	0	81	0	0	0	0	0	0	0	0	0	0	0	0	9	0	0	0	0	0	0	0	0	0	0	0	0
1b4ec507ed75a8e8c7c33ac4bcddc2da	0	0	0	0	0	0	0	0	0	0	0	0	0	0	0	0	0	0	0	0	0	90	0	0	0	0	0	0	0	0	0	0	0
17612878b835240319f2a5bd82bb20f2	0	0	0	0	35	0	0	0	0	13	0	0	0	0	18	0	0	0	0	0	0	0	0	0	0	0	0	13	0	0	10	0	0
b6f9f384babc07d9e02a9e086b4f4faa	0	0	0	0	0	0	0	16	0	0	73	0	0	0	0	0	0	0	0	0	0	0	0	0	0	0	0	0	0	0	0	0	0
413396657cbd93ea207303453efba0a4	0	0	0	0	0	0	0	0	0	0	10	0	0	0	0	23	0	0	0	0	0	0	0	0	0	24	0	0	0	0	0	18	14
b88ae9d790e6001f794e7c8de716c607	0	0	0	0	0	0	0	0	0	0	0	89	0	0	0	0	0	0	0	0	0	0	0	0	0	0	0	0	0	0	0	0	0
ef76ab54b8d180afcdf8db2508651640	0	0	0	0	0	0	0	0	0	0	0	0	89	0	0	0	0	0	0	0	0	0	0	0	0	0	0	0	0	0	0	0	0
274d24dcbd68e6f41a34ff2f02a4368b	0	0	0	0	0	0	0	0	0	0	0	0	0	0	0	0	89	0	0	0	0	0	0	0	0	0	0	0	0	0	0	0	0
713820864ef5da58063d73c3e901c586	0	0	0	0	0	0	0	0	0	0	0	0	0	0	0	0	0	0	0	0	0	0	0	0	0	0	0	0	47	0	0	42	0
2bdd63f56a5bb51bab3e3bc68c7bfc94	24	0	0	0	0	0	65	0	0	0	0	0	0	0	0	0	0	0	0	0	0	0	0	0	0	0	0	0	0	0	0	0	0
1de2f20cdb329619d8f71641faf493e1	0	0	0	0	59	0	0	0	0	0	0	0	0	0	0	0	0	0	0	0	0	30	0	0	0	0	0	0	0	0	0	0	0
b276704f76c66c496bc8287eeadfe235	0	0	0	0	0	0	0	0	0	0	0	0	0	0	0	0	0	0	23	0	0	26	23	0	17	0	0	0	0	0	0	0	0
60e264d04fc9ad2d6070b8aa105f7373	0	0	0	0	0	0	0	0	0	5	0	4	9	31	10	26	0	0	0	0	0	0	0	0	0	0	0	0	0	0	3	0	0
6b94eaa0753d85b19faad23c0aa6e9db	0	0	0	0	0	0	0	0	0	0	0	0	63	0	0	0	0	0	0	0	0	25	0	0	0	0	0	0	0	0	0	0	0
484169c39173b7e0da1a6b57034385e6	0	0	0	0	0	0	0	0	0	0	0	0	0	0	0	48	0	0	0	0	0	0	0	0	0	0	0	0	40	0	0	0	0
813e3c43e7513e91f67277c933f5160c	0	0	0	0	0	0	0	0	0	0	0	0	0	0	0	0	0	0	14	0	5	19	21	0	14	0	0	0	0	0	0	0	15
aaf23af1c4c5a71d108ff535166aa1b5	45	0	0	0	3	6	0	0	32	0	0	0	0	0	0	0	0	2	0	0	0	0	0	0	0	0	0	0	0	0	0	0	0
3a048e55051696fe57a2bd2f2250c578	0	0	20	36	0	0	5	0	0	0	0	0	0	0	0	0	0	0	8	0	0	11	8	0	0	0	0	0	0	0	0	0	0
e043eb1a95cbec08c8c713a7c465c929	0	0	0	15	19	0	54	0	0	0	0	0	0	0	0	0	0	0	0	0	0	0	0	0	0	0	0	0	0	0	0	0	0
1f12ee7b4893c72b078af08d87d8005e	0	0	0	0	0	0	0	0	0	0	0	0	0	0	0	0	0	48	0	0	0	22	0	0	18	0	0	0	0	0	0	0	0
928907b9b4e90f550e424afcf8a7ba4b	0	0	0	0	0	0	0	0	0	0	0	0	0	0	0	0	0	0	0	0	34	54	0	0	0	0	0	0	0	0	0	0	0
cb8105deb554f00327e394fca004d086	0	0	0	0	0	0	0	0	0	36	0	34	17	0	0	0	0	0	0	0	0	0	0	0	0	0	0	0	0	0	0	0	0
460e090ddc765c90f1b8673ab73c4b36	0	0	0	0	0	0	0	0	0	4	0	7	0	12	0	7	0	0	0	0	0	0	0	0	0	0	10	0	7	9	7	4	20
eac62b55c2c393c822fdbf17e8a2be0e	6	0	0	0	0	0	0	0	0	0	0	19	5	11	13	0	0	0	11	0	3	0	0	0	3	0	0	0	0	0	7	0	9
44e1eb438b87e7d9fb2ebc6f35602320	0	0	0	0	0	0	0	0	0	0	0	0	0	87	0	0	0	0	0	0	0	0	0	0	0	0	0	0	0	0	0	0	0
4b3009e1aa4fed00793605f181d64589	4	0	0	0	0	0	0	0	0	0	0	0	0	4	3	0	0	0	0	0	0	5	2	3	0	0	7	50	3	0	0	0	6
327848ac4b734c996ce1cdb3f94268a7	0	0	0	0	0	0	0	0	0	0	0	0	0	0	0	0	87	0	0	0	0	0	0	0	0	0	0	0	0	0	0	0	0
df85e7651ed1824b9f0badd64fe669a1	0	0	0	0	0	0	0	0	0	0	0	0	0	0	0	0	0	0	0	0	0	0	0	0	0	15	0	0	72	0	0	0	0
093c8b480725489722e16bef251d5357	0	0	0	0	0	0	0	0	0	0	0	0	0	0	0	0	0	0	0	0	0	0	0	0	0	0	26	22	12	0	0	0	27
4b913169bb1d0953fdd90c3a7c247fc9	0	0	0	0	0	0	23	0	0	0	0	0	0	0	0	0	0	24	0	0	0	0	0	0	40	0	0	0	0	0	0	0	0
41b6c48fcdc5836c0a98535231eb52bf	0	0	0	0	0	0	0	0	0	0	0	0	0	0	0	0	0	46	0	0	41	0	0	0	0	0	0	0	0	0	0	0	0
9c2cb9ad684921828249e0c21f0bf62a	0	0	0	0	0	0	0	0	0	0	42	0	0	0	0	0	0	0	0	0	0	0	0	0	0	0	27	17	0	0	0	0	0
95dd767b8cf11a20535b75cf38424a71	0	0	0	0	0	0	0	0	0	0	9	0	0	0	0	33	0	0	0	0	0	0	0	0	0	44	0	0	0	0	0	0	0
99faad49c37a8e4668d70a18e1385799	0	0	0	0	0	0	0	0	0	0	0	19	45	0	0	0	8	0	0	0	0	0	0	0	0	0	0	0	0	0	14	0	0
f5d7959f7f0ac58d1658c85ebc237fe2	0	0	0	0	0	0	0	0	0	0	0	0	86	0	0	0	0	0	0	0	0	0	0	0	0	0	0	0	0	0	0	0	0
015f1b35638dd02af3eb4ea94466e2db	0	0	0	0	0	0	0	0	0	0	0	0	0	0	0	22	0	0	0	0	0	0	0	0	0	27	0	0	37	0	0	0	0
32c16e96c5e0bd0cce36bb6c15bfc3b5	0	0	0	0	0	0	0	0	0	0	0	0	0	0	0	86	0	0	0	0	0	0	0	0	0	0	0	0	0	0	0	0	0
985bf963051d1a91dc9e490860dd1883	0	0	0	0	12	0	0	0	0	0	0	0	0	0	0	0	0	0	0	0	0	0	0	0	0	0	35	0	0	0	0	39	0
4cc248e3885ca1703890d92a21694a55	0	0	0	0	0	0	0	0	0	0	0	0	0	0	0	0	0	0	0	0	0	0	0	0	0	0	0	0	53	0	0	33	0
918bc1448704e23bf7152c6ced1a9c29	0	14	10	10	0	0	29	0	0	0	0	0	0	0	0	0	0	0	0	0	0	4	4	3	0	0	0	0	0	0	0	12	0
3877929768f78ea4dd0bdf70ac951cac	14	0	0	0	0	0	7	0	0	0	0	0	0	0	0	0	0	16	0	0	9	8	28	0	4	0	0	0	0	0	0	0	0
a4b4d33126fe4eb767ea4035353a6218	21	0	0	0	0	0	0	0	65	0	0	0	0	0	0	0	0	0	0	0	0	0	0	0	0	0	0	0	0	0	0	0	0
cf2dfc8cb889ca29e4bd42e7dcf2b14a	11	0	10	0	0	0	0	0	0	0	0	0	0	0	0	0	0	0	14	0	0	0	24	27	0	0	0	0	0	0	0	0	0
3a1c9600277d5a12c29345004ef20548	0	0	8	0	0	0	0	0	0	0	0	0	0	0	0	0	0	15	0	0	0	12	25	26	0	0	0	0	0	0	0	0	0
80c65068fb808ca8c29c27d75b06315e	0	0	0	0	0	0	0	0	0	0	0	0	0	0	0	0	0	29	9	0	0	34	14	0	0	0	0	0	0	0	0	0	0
048be739816eb1c9d5469e62f8b2569f	0	0	0	0	0	0	0	0	0	0	85	0	0	0	0	0	0	0	0	0	0	0	0	0	0	0	0	0	0	0	0	0	0
35dc6145e97da30a6f6c7675244507f6	0	0	0	0	0	0	0	36	13	0	0	0	17	0	0	0	0	0	0	0	19	0	0	0	0	0	0	0	0	0	0	0	0
255b29df432cbd53324fe553292162c5	0	0	0	0	0	0	0	0	0	0	0	0	85	0	0	0	0	0	0	0	0	0	0	0	0	0	0	0	0	0	0	0	0
7d62a4db3cce31636fc74091a23c5665	0	0	0	0	0	0	0	0	0	0	0	0	0	0	0	0	85	0	0	0	0	0	0	0	0	0	0	0	0	0	0	0	0
2af248618b7c32c9343aab030a50932b	0	0	0	0	0	0	0	0	0	0	0	0	0	0	0	0	0	0	0	0	0	0	0	0	0	30	0	0	30	0	0	0	25
04371cf50213939c949d6a94ba543dc7	0	0	0	0	0	0	0	0	0	0	0	0	0	0	0	0	0	0	0	0	0	0	0	0	0	0	0	0	85	0	0	0	0
636d1ee3b9bbc958a202e85788b7d123	19	23	0	0	0	0	9	0	0	0	0	0	0	0	0	0	0	24	0	0	0	10	0	0	0	0	0	0	0	0	0	0	0
a19ac6fe20e5149a3218966ec4bf5cfb	0	0	0	0	41	44	0	0	0	0	0	0	0	0	0	0	0	0	0	0	0	0	0	0	0	0	0	0	0	0	0	0	0
2c07f82dc3f5897910a10b2938c0a0e4	0	0	0	0	0	0	0	0	11	0	0	0	0	0	0	0	0	13	0	0	0	0	34	18	9	0	0	0	0	0	0	0	0
83183c5c4611f8667b037fe340206979	0	0	0	0	0	0	0	0	0	32	19	8	0	0	8	0	0	0	0	0	0	0	0	0	0	6	3	0	0	0	0	4	4
d964f594a90b98d6cabfd0a4b0611145	0	0	0	0	0	0	0	0	0	0	3	0	23	0	0	0	0	0	0	0	0	0	0	0	0	0	0	0	3	0	55	0	0
4caf197cc053f4de4c2106d8a24580ae	0	0	0	0	0	0	0	0	0	0	0	0	84	0	0	0	0	0	0	0	0	0	0	0	0	0	0	0	0	0	0	0	0
2ebc3058e13cef1b41f1020f392c8e88	0	0	0	0	0	0	0	0	0	0	0	0	0	0	0	0	0	0	0	0	0	0	0	0	0	29	18	0	0	9	0	28	0
e703c88953c4ec5496f52101852d91c0	84	0	0	0	0	0	0	0	0	0	0	0	0	0	0	0	0	0	0	0	0	0	0	0	0	0	0	0	0	0	0	0	0
6a32dd55c27379badfc5160c3230a397	39	0	0	0	0	45	0	0	0	0	0	0	0	0	0	0	0	0	0	0	0	0	0	0	0	0	0	0	0	0	0	0	0
2cf046a104f6c976eba907a52fd48504	0	0	0	0	0	0	0	84	0	0	0	0	0	0	0	0	0	0	0	0	0	0	0	0	0	0	0	0	0	0	0	0	0
7cd682dcfb18f23ccefb74ce3e39c3a0	0	0	0	0	0	0	0	0	19	0	0	0	0	0	0	0	0	0	0	0	0	22	0	43	0	0	0	0	0	0	0	0	0
f5c8a4640dc95705496c0840bf8448c7	0	0	0	0	0	0	0	0	0	5	0	44	16	0	0	0	7	0	0	0	0	0	0	0	0	0	0	0	0	2	9	0	0
eb5f6ddb94af793146d269835dd4d53e	18	11	0	0	0	0	0	0	0	0	0	0	0	0	15	14	0	0	0	0	0	0	25	0	0	0	0	0	0	0	0	0	0
6b816c07678c9a542acb4cdca338909c	0	0	0	0	0	0	35	0	0	0	0	0	0	0	0	0	0	0	19	0	0	0	0	0	0	0	0	0	0	0	0	0	29
d1ca2c7faf1b441ca75e5b414dba2c98	23	0	12	12	14	0	0	0	0	0	0	0	0	0	0	0	0	8	0	0	14	0	0	0	0	0	0	0	0	0	0	0	0
40264f16120c357fa25e32f4c1d0cf13	31	0	9	0	0	0	0	43	0	0	0	0	0	0	0	0	0	0	0	0	0	0	0	0	0	0	0	0	0	0	0	0	0
a55c957b5532c47dfee9018010bd08f1	0	0	25	34	0	0	13	0	0	0	0	0	0	0	0	0	0	0	0	0	0	0	11	0	0	0	0	0	0	0	0	0	0
892093a2306a611a6fd51795350ddacb	0	0	0	0	0	0	0	0	13	0	0	0	0	0	0	0	0	0	22	0	0	0	24	24	0	0	0	0	0	0	0	0	0
3019ab0eea86aae650cd230f17fab450	0	0	0	0	0	0	0	0	0	14	0	10	21	0	5	0	0	0	0	0	0	0	0	0	0	0	23	0	0	0	9	0	0
0e746effb541f5124445820a569fb4bf	0	0	0	0	0	0	0	0	0	7	0	0	12	0	0	0	0	0	0	0	0	7	0	0	0	0	0	7	0	8	26	0	15
fd41e8815a28513e399f87edf5ef27e9	0	0	0	0	0	0	0	0	0	0	49	0	0	0	0	13	15	0	0	0	0	0	0	0	0	0	0	0	0	0	0	5	0
8e5179d790291d4c425591fa0d565c0a	0	0	0	0	0	0	0	0	0	0	64	0	0	0	18	0	0	0	0	0	0	0	0	0	0	0	0	0	0	0	0	0	0
cb35c6038aadec6375a90337ef3d911b	0	0	0	0	0	0	0	0	0	0	0	0	4	0	0	0	33	0	0	0	0	0	0	0	0	13	14	4	0	0	0	3	11
3a49606ef500815272f66df235fc9b5b	0	0	0	0	0	0	2	0	7	0	0	0	0	0	0	16	0	0	0	0	0	0	4	0	0	19	0	0	34	0	0	0	0
438a90ce6e00e166274ab5ccd6c4e62e	0	0	0	0	0	0	0	0	0	0	0	0	0	0	0	0	82	0	0	0	0	0	0	0	0	0	0	0	0	0	0	0	0
61a00b60f3c19fc3d2889e284fa18cb7	0	8	0	21	0	0	0	0	0	0	0	0	0	0	0	0	0	15	0	0	13	9	0	0	14	0	0	0	0	0	0	2	0
7f0c1356d2a9672bf6752fb598e97e62	22	0	0	0	0	0	17	0	43	0	0	0	0	0	0	0	0	0	0	0	0	0	0	0	0	0	0	0	0	0	0	0	0
484e7aa18f84f8e89bdc80a3e9a294ca	0	0	40	0	0	0	0	0	0	0	0	0	0	0	0	0	0	0	0	0	0	0	42	0	0	0	0	0	0	0	0	0	0
55cb1b1544feea73315f4b4eb27b36ca	0	0	0	0	0	0	38	0	0	0	0	0	0	0	0	0	0	20	0	0	0	10	0	14	0	0	0	0	0	0	0	0	0
522c5b36e82b3af9008feb71a03b0cf2	0	0	0	0	0	0	0	0	0	0	0	0	0	0	0	0	0	30	26	0	0	0	0	18	8	0	0	0	0	0	0	0	0
b64b1d88b5e55ecd0c5cd3ea04e70b55	0	0	0	0	0	0	0	0	0	9	15	22	5	9	8	6	0	0	0	0	0	0	0	0	0	0	0	5	0	2	0	0	0
250539a07874ab82c84b1374c512188e	0	0	0	20	0	0	0	0	0	26	0	0	0	0	0	0	0	0	0	0	0	0	35	0	0	0	0	0	0	0	0	0	0
fce8f2ee07ce2189608eafaacc057bc3	0	0	0	0	0	0	0	0	0	0	81	0	0	0	0	0	0	0	0	0	0	0	0	0	0	0	0	0	0	0	0	0	0
db55f88068612dc64d6efdb6f648cf80	0	0	0	0	0	0	0	0	0	0	27	22	0	0	0	0	18	0	0	0	0	0	0	0	0	0	14	0	0	0	0	0	0
e4d51ea82803a4290df7a6b8d8824fae	0	0	0	0	0	0	0	0	0	0	20	0	0	0	0	0	50	0	0	0	0	0	0	0	0	0	11	0	0	0	0	0	0
b22a732386b5e494015ec78ad10acf4b	0	0	0	28	0	0	0	0	0	0	3	0	0	0	0	0	0	24	0	0	0	5	0	0	21	0	0	0	0	0	0	0	0
a32b5ccd9accacd40bf40496017a2b8b	0	0	0	0	0	0	0	0	0	0	0	29	0	0	0	0	0	0	0	0	0	0	0	0	0	0	0	0	0	24	0	0	28
29d595685eef413ec512f9662581b9f5	0	0	0	0	0	0	0	0	0	0	0	81	0	0	0	0	0	0	0	0	0	0	0	0	0	0	0	0	0	0	0	0	0
5b45fc6a9410124d450ee5795eccac8f	0	0	0	0	0	0	0	0	0	0	0	22	31	0	0	0	0	0	0	0	0	0	0	0	0	0	0	0	0	11	0	0	17
bf7cad167b490ddba282aa511b5551f8	0	0	0	0	0	0	0	0	0	0	0	0	81	0	0	0	0	0	0	0	0	0	0	0	0	0	0	0	0	0	0	0	0
fe571866c53f4892dfb660f20e21b5c8	0	0	0	0	0	0	0	0	0	0	0	0	0	0	0	81	0	0	0	0	0	0	0	0	0	0	0	0	0	0	0	0	0
e8e4e1bdfbd1e829c7ee5dd7a8fa6225	0	0	0	0	0	0	0	0	0	0	0	0	0	0	0	0	0	52	0	0	0	0	0	0	0	0	0	0	0	0	0	29	0
9795ffc91d41c5ba75016c0031f5c100	0	0	0	0	0	0	42	39	0	0	0	0	0	0	0	0	0	0	0	0	0	0	0	0	0	0	0	0	0	0	0	0	0
4c2db7c12f7f1c0e6522f3a75cd8a48d	0	0	0	0	0	0	24	57	0	0	0	0	0	0	0	0	0	0	0	0	0	0	0	0	0	0	0	0	0	0	0	0	0
abe5e9bcf05f716c2f955e310aed8d8c	0	0	0	0	0	0	0	6	0	6	0	0	5	26	16	0	0	0	5	0	0	0	0	0	0	0	0	0	0	0	16	0	0
b49972eb9de05ea9b34462e2cb3df3a7	0	0	0	0	0	0	0	0	0	0	22	15	0	0	0	37	6	0	0	0	0	0	0	0	0	0	0	0	0	0	0	0	0
6f9320e883f4d1d86e98b44af5925c7f	0	0	0	0	0	0	0	0	0	0	40	0	0	0	0	22	0	0	0	0	0	0	0	0	0	0	12	6	0	0	0	0	0
8b44ad1046d5056e1ff26fcdb682312c	0	0	0	0	0	0	0	0	0	0	0	0	38	0	0	0	0	0	0	0	0	0	0	0	0	0	0	0	0	0	42	0	0
ca0eb1b092edeff01cc3c9892bc63d42	22	19	0	0	0	0	25	0	0	0	0	0	0	10	0	0	0	0	0	0	0	0	0	0	0	0	0	0	0	4	0	0	0
943ad0583e51c49830d31107a3af3a21	0	0	0	0	0	0	0	0	0	0	0	0	0	0	24	0	0	0	0	0	0	0	0	0	0	0	0	0	0	25	0	0	31
80393118d33a7110126c4748be01ef6b	0	0	0	0	0	0	0	0	0	0	0	0	0	0	0	0	0	0	0	0	0	7	0	0	0	27	0	0	19	0	0	0	27
a78da96c1457b2eb977d91d3fde476f6	0	0	0	0	0	0	0	0	0	0	0	0	0	0	0	0	0	0	0	0	0	0	0	0	0	0	0	0	80	0	0	0	0
6eaea5c06962315723deee271f46691a	20	0	0	0	0	0	4	0	0	0	0	0	0	0	0	0	0	0	0	0	15	9	19	0	13	0	0	0	0	0	0	0	0
27e53dfbe43add1eacc3b1f6608e88ff	0	3	0	0	0	22	0	0	5	0	0	0	0	0	0	0	0	0	9	0	0	35	0	6	0	0	0	0	0	0	0	0	0
755bb1923faf660bab7f8d4058065f80	0	0	0	0	0	0	0	0	0	79	0	0	0	0	0	0	0	0	0	0	0	0	0	0	0	0	0	0	0	0	0	0	0
11e66d32453afb66499f7d0638263ba6	0	5	0	0	0	0	0	19	0	8	0	3	15	0	4	0	6	0	0	0	0	0	0	0	0	4	0	5	0	3	3	0	4
25c04f49985c326931f9cddb3c5740a6	0	0	0	0	0	0	0	0	0	0	5	11	0	0	0	6	0	0	0	0	0	0	0	0	0	0	31	0	0	7	5	0	14
57ec73be90bcb2c1db8b6d533c709317	0	0	0	0	0	0	0	0	0	0	6	0	0	0	0	0	0	63	0	0	10	0	0	0	0	0	0	0	0	0	0	0	0
668d02f93a3b0522029ce4d086b39732	0	0	0	0	0	0	0	0	0	0	0	0	34	0	0	0	0	0	0	0	0	0	0	0	0	0	0	0	0	0	0	0	45
62410de3b827bb0c36991b6e1f552209	0	0	0	0	0	0	0	0	0	0	0	0	0	9	7	0	15	0	0	0	0	0	0	0	0	0	0	40	0	0	0	8	0
bdcb9e3a4371e56bb90cfe61414d0493	0	0	0	0	0	0	0	0	0	0	0	0	0	0	0	26	0	0	0	0	0	0	0	0	0	31	0	0	0	0	0	22	0
9e544b4c5960ac05903bd68f02b219de	0	0	0	0	0	0	0	0	0	0	0	0	0	0	0	0	0	0	0	0	31	0	0	0	31	17	0	0	0	0	0	0	0
67e9be3e89a09d16740b00206d95af52	23	0	0	0	8	0	35	11	0	0	0	0	0	0	0	0	0	0	0	0	0	0	0	0	0	0	0	0	0	2	0	0	0
8d3a2488a74b21df63c6fecfac602894	0	0	0	0	0	0	0	0	0	0	0	0	0	0	0	0	0	0	35	0	0	16	0	0	17	0	0	0	0	11	0	0	0
2a6e54e544eb9b4c3fa8f1e92037c951	2	0	0	0	0	0	4	0	0	0	0	0	0	0	0	0	0	0	26	0	0	0	11	29	0	0	0	0	0	0	0	7	0
f41d2f0a2ccb0a04b62b1a696b5fab55	0	0	0	0	0	0	0	33	0	0	0	0	0	0	0	0	0	0	0	0	0	46	0	0	0	0	0	0	0	0	0	0	0
57868fda30d34e0347e5e5499e44d218	0	0	0	0	0	0	0	79	0	0	0	0	0	0	0	0	0	0	0	0	0	0	0	0	0	0	0	0	0	0	0	0	0
192bf26cea4b0d8f84ddd043458a146e	0	0	0	0	0	0	0	0	34	0	0	0	0	0	0	0	0	0	0	0	0	12	33	0	0	0	0	0	0	0	0	0	0
7a6bfa4c2806d5a2985349bc917ce7bd	0	0	0	0	0	0	0	0	0	0	0	0	0	0	0	0	0	0	0	0	0	0	79	0	0	0	0	0	0	0	0	0	0
e42c4479b9aaf47323f2c51b31925957	0	0	0	0	0	0	0	0	0	14	21	0	8	19	0	16	0	0	0	0	0	0	0	0	0	0	0	0	0	0	0	0	0
a4d08b7d0cc56dd322563f3fe2250cda	0	0	0	0	0	0	0	0	0	0	0	0	0	0	0	71	0	0	0	0	0	0	0	0	0	0	0	0	0	0	0	7	0
8581bab9d0a5aaab1fd8e4f0aae70db7	0	0	0	0	0	0	0	0	0	0	0	0	0	0	0	46	8	0	0	0	0	0	0	0	0	0	0	0	0	0	0	0	24
bffbe6a9327f107aee0f2bb01618cc6f	0	0	0	0	0	0	0	0	0	0	0	0	0	0	0	15	46	0	0	0	0	0	0	0	0	0	12	0	0	0	0	5	0
f574efa160bf67d80fb5b96bd264ef21	0	0	0	0	0	0	0	0	0	0	0	0	0	0	0	0	0	0	0	0	0	0	0	0	0	34	0	0	11	0	0	33	0
12bf1ef93a44bf7bf52fd6f06f615994	0	0	0	34	0	0	0	0	0	0	0	0	0	0	0	0	0	0	0	0	0	0	39	0	0	0	0	5	0	0	0	0	0
f1c2808438dc7ecee9c019f5480f1a3f	0	0	0	0	0	0	32	0	0	0	0	0	0	0	0	0	0	10	0	0	0	23	0	0	13	0	0	0	0	0	0	0	0
6a91516d5acbc0bdc302dc0d701efc82	0	0	0	0	0	0	4	0	0	0	0	0	0	0	0	0	0	11	15	0	0	0	29	0	19	0	0	0	0	0	0	0	0
30b5c1280adb843cfbc7f3cc1e8663fc	0	0	0	0	0	0	0	24	0	0	0	0	0	0	0	0	0	0	0	0	16	0	0	38	0	0	0	0	0	0	0	0	0
9ba88f5863f2b42558625d86318a1d82	0	0	0	0	0	0	0	0	78	0	0	0	0	0	0	0	0	0	0	0	0	0	0	0	0	0	0	0	0	0	0	0	0
99bd903a5f81d103a3dc19ff524cf05d	0	0	0	0	0	0	0	0	0	0	0	0	0	0	0	0	0	0	0	0	9	24	13	32	0	0	0	0	0	0	0	0	0
7f778d82debd92b68f3ee6462aafa815	0	11	0	0	0	0	0	0	0	5	2	10	8	0	4	0	5	0	0	0	0	0	0	0	0	0	13	0	0	0	6	0	13
adf479d027642985c5ba3f659cb2389c	0	0	0	0	0	0	0	0	0	0	65	0	0	0	0	0	0	0	0	0	0	0	0	0	0	0	0	0	0	0	0	0	12
9400fc94f8efcb54d0c1aa2abdff5081	0	0	0	0	0	0	0	0	0	0	0	66	0	0	0	11	0	0	0	0	0	0	0	0	0	0	0	0	0	0	0	0	0
c60ba936d9b1a059c4b09c2c68371335	0	0	0	0	0	0	0	0	0	0	0	0	39	0	0	0	0	0	0	0	0	0	0	0	0	0	0	0	0	0	38	0	0
b43b0b5bafe4cb709e29c546e32c9bb8	0	0	10	0	0	0	0	0	0	0	0	0	0	0	10	0	6	25	0	0	8	18	0	0	0	0	0	0	0	0	0	0	0
c9efc997c0db237e1a3e981ff2f59745	0	0	0	0	0	0	17	0	0	0	0	0	0	0	0	0	0	0	0	0	20	18	0	0	0	0	0	0	0	0	0	22	0
f5f017a8562f3636adfe3842a197b586	17	0	25	19	0	0	8	0	0	0	0	0	0	0	0	0	0	0	0	0	8	0	0	0	0	0	0	0	0	0	0	0	0
eae5239b80920ed98d661b2fe33ed8e2	46	0	0	0	0	0	0	0	0	0	0	0	0	0	0	0	0	0	31	0	0	0	0	0	0	0	0	0	0	0	0	0	0
4b3e1e4d7fc7dd24bb338c2bf9fa7508	0	0	0	0	0	0	0	0	0	0	0	0	0	0	0	0	0	0	17	0	0	60	0	0	0	0	0	0	0	0	0	0	0
8ab5f05e4713e57a396d12adccc0d3dc	0	0	0	0	0	0	0	0	0	0	0	0	0	0	0	0	0	0	0	0	0	16	0	61	0	0	0	0	0	0	0	0	0
077dd0e58a5e66f59586437920a2596e	0	0	0	0	0	0	0	0	0	0	0	0	0	0	0	0	0	0	0	0	0	0	0	0	77	0	0	0	0	0	0	0	0
71853242ed746f9603c4ea30f4bc1e79	0	0	0	0	0	0	0	0	0	76	0	0	0	0	0	0	0	0	0	0	0	0	0	0	0	0	0	0	0	0	0	0	0
5b2b8c654eccd26ab80eede49d8a781e	0	0	0	0	0	0	0	0	0	26	0	0	50	0	0	0	0	0	0	0	0	0	0	0	0	0	0	0	0	0	0	0	0
a0eb5d332a22ee47c3159d481564e36d	0	0	0	0	0	0	0	0	0	0	14	0	0	0	0	0	0	0	0	0	0	0	0	0	0	0	21	16	0	0	0	13	12
341d56604d617e07be4fd9fc4efe4970	0	0	0	0	0	0	0	0	0	0	0	39	0	37	0	0	0	0	0	0	0	0	0	0	0	0	0	0	0	0	0	0	0
e31de84603147ea6ffbf67b6e213e89d	0	0	0	0	0	0	0	0	0	0	0	0	3	0	0	0	0	0	10	5	7	19	0	3	11	0	0	0	0	0	0	18	0
778536c794e40d46c69148ff0690597a	0	0	6	0	0	0	0	0	0	0	0	0	0	0	12	0	0	0	0	0	4	0	11	22	0	0	0	21	0	0	0	0	0
68971f2a69103655ad3a234ff1d673ce	0	0	0	0	0	0	0	0	0	0	0	0	0	0	0	0	43	0	0	0	0	0	0	0	0	0	33	0	0	0	0	0	0
600f791f21609c406b0facb2102d5031	0	0	0	0	0	0	0	60	0	0	0	0	0	0	0	0	0	0	0	0	0	0	0	0	0	0	0	16	0	0	0	0	0
19d169d2f14c629ec1342b96e6de98cc	0	0	0	0	0	0	0	0	0	0	0	0	0	0	0	0	0	0	0	0	0	0	0	0	0	0	0	0	76	0	0	0	0
80e80a7cdae8e3118b0d573e03213368	4	0	0	0	0	0	0	0	0	0	0	0	0	0	0	0	0	13	19	0	0	8	0	11	7	0	0	0	0	0	0	0	14
b037703a15a2bc03ffa362cdb19835f9	0	0	0	0	0	0	0	0	0	0	0	0	0	0	0	0	0	0	0	0	0	0	0	0	0	0	0	0	0	0	0	0	76
656ca26795aa5b8146020c8503feaec0	0	0	24	40	0	7	5	0	0	0	0	0	0	0	0	0	0	0	0	0	0	0	0	0	0	0	0	0	0	0	0	0	0
f9ff13f34a9dedc93c74d655edbcf5f6	0	0	0	23	0	0	53	0	0	0	0	0	0	0	0	0	0	0	0	0	0	0	0	0	0	0	0	0	0	0	0	0	0
b40e2ee20507d43a32b77be0ec45a72e	0	0	0	0	6	0	31	0	39	0	0	0	0	0	0	0	0	0	0	0	0	0	0	0	0	0	0	0	0	0	0	0	0
d95815212ee1c1b51cd973c971ef0672	0	0	0	0	8	0	68	0	0	0	0	0	0	0	0	0	0	0	0	0	0	0	0	0	0	0	0	0	0	0	0	0	0
83e462e88d80f744a660dc8b8a851778	0	0	0	0	0	0	0	0	0	0	0	0	0	0	0	0	0	76	0	0	0	0	0	0	0	0	0	0	0	0	0	0	0
e66ab5ee5f3f5dfbd0bf380d0853a3d8	0	0	0	0	0	0	0	0	0	0	0	0	0	0	0	0	0	0	0	0	7	31	21	0	17	0	0	0	0	0	0	0	0
c15bf793c8ba60a5e30e73bbcee6d9af	0	17	0	4	0	9	0	2	0	4	0	0	0	6	0	0	2	5	6	0	0	8	0	0	0	0	5	7	0	0	0	0	0
5cdec83707877fd2e3c9ea856805c887	0	0	0	0	0	0	0	0	0	14	0	0	15	24	22	0	0	0	0	0	0	0	0	0	0	0	0	0	0	0	0	0	0
9248c48c7f0f7639fc829e7a0cce70a9	4	0	0	0	0	0	0	0	7	0	13	0	0	0	0	0	0	0	12	0	0	11	0	22	0	0	6	0	0	0	0	0	0
501901fe9300ac08640adee9c57ab912	0	0	0	0	0	0	0	0	0	0	0	35	0	26	14	0	0	0	0	0	0	0	0	0	0	0	0	0	0	0	0	0	0
a067c97236f5860bf9fd3d68584a1819	0	0	0	0	0	0	0	0	0	0	0	14	0	0	0	61	0	0	0	0	0	0	0	0	0	0	0	0	0	0	0	0	0
81aae1a397760d63c03ccc3b95c20c6a	0	0	0	14	0	0	0	30	20	0	0	0	0	5	4	0	0	0	0	0	0	0	2	0	0	0	0	0	0	0	0	0	0
b7e91f7b9cceaa839c0f038fb5fa2b43	0	0	0	0	0	0	0	0	0	0	0	0	0	0	75	0	0	0	0	0	0	0	0	0	0	0	0	0	0	0	0	0	0
52346986d7e34b54a4675cf122e55771	0	0	0	0	0	0	0	0	0	0	0	0	0	0	0	0	0	0	0	0	0	0	0	0	0	0	0	0	0	28	23	0	24
ecaef5906f69b55a00717a555e6ffa4b	0	0	0	0	0	0	0	75	0	0	0	0	0	0	0	0	0	0	0	0	0	0	0	0	0	0	0	0	0	0	0	0	0
9cec2059296464ef14eda3cf7211a75d	0	0	0	0	0	0	0	0	75	0	0	0	0	0	0	0	0	0	0	0	0	0	0	0	0	0	0	0	0	0	0	0	0
5d384d0ee3d0af2a99ed0d1eeb805d16	0	0	0	0	0	0	0	34	0	16	0	8	0	0	0	0	0	0	0	0	10	0	0	0	0	0	0	0	0	6	0	0	0
e3c534ecdc98e5fca8873802d28a9bab	0	0	0	0	0	0	0	0	0	7	0	0	0	0	11	9	0	0	0	0	0	0	0	0	0	0	0	10	0	16	21	0	0
dcb845be14d51a148be724e8ccdbdeb0	0	0	0	0	0	0	0	0	0	0	0	23	51	0	0	0	0	0	0	0	0	0	0	0	0	0	0	0	0	0	0	0	0
f8e15176f2686404850e2073b264d831	0	0	0	0	0	0	0	0	0	0	0	0	34	0	0	0	0	0	0	0	0	0	0	0	0	0	40	0	0	0	0	0	0
df4fb56568336adc57ba902e96d32d92	0	0	0	0	0	0	0	0	0	0	0	0	0	74	0	0	0	0	0	0	0	0	0	0	0	0	0	0	0	0	0	0	0
de0c677969ba6871ecc6e9fc4c5c0223	0	0	0	0	0	0	0	0	0	0	0	0	0	28	0	0	0	0	0	0	0	0	0	0	0	0	12	0	34	0	0	0	0
fac02c52105268e00bf0669198e3b197	0	0	0	0	3	0	0	0	0	0	0	0	0	5	0	6	0	11	19	0	7	0	0	9	0	0	14	0	0	0	0	0	0
47e370a8b43fe0965998027bbc078049	0	0	0	0	0	0	0	0	0	0	0	0	0	34	22	0	0	0	0	0	0	0	0	0	0	0	0	0	0	18	0	0	0
ed71f3f894be6a168adf50eef10e35d8	0	0	0	0	0	0	0	0	0	0	0	0	0	0	0	0	0	0	7	10	0	0	0	41	7	9	0	0	0	0	0	0	0
d9bebb1281bf201db6b88da8751ac551	30	0	0	0	0	0	0	0	44	0	0	0	0	0	0	0	0	0	0	0	0	0	0	0	0	0	0	0	0	0	0	0	0
1008ead05e6487219de505cb2af3a5d2	0	14	7	0	15	17	0	21	0	0	0	0	0	0	0	0	0	0	0	0	0	0	0	0	0	0	0	0	0	0	0	0	0
dfa6dad0232afcb101f26ac7cbe03fbd	0	0	0	0	74	0	0	0	0	0	0	0	0	0	0	0	0	0	0	0	0	0	0	0	0	0	0	0	0	0	0	0	0
d3d397b9f52b813d25bd32d6d147537d	0	0	0	0	0	0	0	60	0	0	0	0	0	0	0	0	0	0	14	0	0	0	0	0	0	0	0	0	0	0	0	0	0
934e74b5c14528f562dbf395ebfbf83f	0	0	0	0	0	0	0	0	0	0	0	0	0	0	0	0	0	19	0	0	39	16	0	0	0	0	0	0	0	0	0	0	0
7cae8c54851bbf2019e742fb5f0bc980	0	0	0	0	0	0	0	0	0	0	0	0	0	0	0	0	0	17	0	0	14	15	0	0	28	0	0	0	0	0	0	0	0
c15d268212253e2b5fce5229cf4ae8a7	0	0	0	0	0	0	0	0	0	0	0	0	0	0	0	0	0	0	0	0	74	0	0	0	0	0	0	0	0	0	0	0	0
4a23690f7ae1ec364d448f88d663912d	0	0	0	0	0	0	0	0	0	5	0	0	24	0	0	0	15	0	0	0	0	0	0	0	0	0	29	0	0	0	0	0	0
4efa748e3c023894935e7d9b9cb48704	0	0	0	0	0	0	0	0	0	73	0	0	0	0	0	0	0	0	0	0	0	0	0	0	0	0	0	0	0	0	0	0	0
76d78195bbac935dc59564daf6182bce	0	0	0	0	0	0	0	0	0	27	33	0	0	0	0	0	13	0	0	0	0	0	0	0	0	0	0	0	0	0	0	0	0
25afe55c3e894855a3fcc583ab66a98e	0	0	0	0	0	0	0	0	0	0	13	0	0	4	0	38	0	0	0	0	0	0	0	0	0	0	7	0	0	0	0	0	11
942b8de76bb7d3e93df673776a95b05a	0	0	0	0	0	0	0	0	0	0	0	73	0	0	0	0	0	0	0	0	0	0	0	0	0	0	0	0	0	0	0	0	0
e19e07351ddbe8e07ec44f0c63e1b6f6	0	0	0	0	0	0	0	0	0	0	0	6	3	16	11	0	0	0	0	0	0	0	0	0	0	0	4	12	5	5	0	11	0
886c335c150fbef6801d8bcb7913d4f5	0	0	0	0	0	0	0	0	0	0	0	35	0	38	0	0	0	0	0	0	0	0	0	0	0	0	0	0	0	0	0	0	0
bd72c34ea5477e644cd51858685f7c59	0	0	0	0	0	0	0	0	42	0	0	0	3	4	21	0	0	0	0	0	0	0	0	0	0	0	0	0	3	0	0	0	0
0685ddd7bfc9e5e28792283ac2d07caa	0	0	0	0	0	0	0	0	0	0	0	0	0	0	0	73	0	0	0	0	0	0	0	0	0	0	0	0	0	0	0	0	0
7b5f86ede50a2d830911b0913f8f1f4d	0	0	0	0	0	0	0	0	0	0	0	0	0	0	0	15	0	0	0	0	0	0	0	0	0	0	0	0	31	0	0	27	0
41d6a0521df94727e97e7516200e9264	0	0	0	38	0	0	0	0	0	0	0	0	0	0	0	0	0	0	0	0	0	0	0	0	0	35	0	0	0	0	0	0	0
9598afafb041d76e136f5f4c03052ca0	0	0	0	0	0	0	0	8	0	0	0	0	0	0	0	0	0	0	0	0	16	0	4	0	0	8	12	8	0	0	0	0	17
7441c1411dc6070b4dbfb89680c5e070	0	0	8	8	8	9	6	0	17	0	0	0	0	0	0	0	0	0	0	0	0	0	7	0	0	0	0	10	0	0	0	0	0
617436a692a3c46a67866b7211e14688	0	0	0	0	0	0	0	0	0	0	0	0	0	0	0	0	0	0	38	0	0	0	0	27	0	0	0	0	0	8	0	0	0
08aa11ddec34dc29171e0b958c0bf8fd	0	0	0	0	0	0	0	0	0	0	0	0	0	0	0	0	0	10	0	0	13	21	17	0	0	0	0	0	0	0	0	0	12
2c33b415ac9465e3c9110bba731e1dbe	15	0	0	21	0	0	17	0	0	0	0	0	0	0	0	0	0	0	0	0	0	0	20	0	0	0	0	0	0	0	0	0	0
3dfac47a3c4d72822db7e1f03517f478	0	0	0	0	0	0	0	44	0	0	0	0	0	0	0	0	0	0	29	0	0	0	0	0	0	0	0	0	0	0	0	0	0
a08f5c52a6bb3eb751357073d7c8c5c3	0	0	0	0	0	0	0	0	0	0	0	0	0	0	0	0	0	0	73	0	0	0	0	0	0	0	0	0	0	0	0	0	0
df17811d9c448bce4e0bf5d97a847f8c	0	0	0	0	0	0	0	0	0	0	53	3	0	0	0	0	7	0	0	0	0	0	0	0	0	0	6	0	0	0	0	3	0
cf5708d0368689cddfbcf486382e04e7	0	0	0	0	0	0	0	0	0	0	72	0	0	0	0	0	0	0	0	0	0	0	0	0	0	0	0	0	0	0	0	0	0
4b7b0c26365a3d36787eea8dd1fdc025	0	0	0	0	0	0	0	0	0	0	0	48	24	0	0	0	0	0	0	0	0	0	0	0	0	0	0	0	0	0	0	0	0
dd7ef0290ff9d015f535b90c8cbf496c	0	0	4	0	0	0	0	0	0	0	0	16	11	0	0	0	0	0	0	0	14	0	0	0	0	0	9	0	0	0	18	0	0
273c0d5c8fb642e303eceb15ff8a79b2	0	0	0	0	0	0	0	0	0	0	0	0	72	0	0	0	0	0	0	0	0	0	0	0	0	0	0	0	0	0	0	0	0
a17323126e17074847a87fb5211ea360	0	0	0	0	0	0	0	0	0	0	0	0	0	0	0	36	0	0	0	0	0	0	0	0	0	36	0	0	0	0	0	0	0
a9d550240867bda0565d843e37829f52	0	0	11	0	0	13	0	13	9	0	0	0	0	0	0	0	7	0	3	0	0	0	0	6	0	0	0	0	0	0	0	10	0
51dbe6408b11324d21ff601934db3c35	0	0	0	20	0	0	0	0	0	0	0	0	0	0	0	0	0	0	0	0	0	13	0	0	0	0	0	0	0	0	0	39	0
8ba5baa98b565d7002e406c47e5d8fe6	0	0	0	0	0	0	0	25	0	0	0	0	0	0	0	0	0	0	47	0	0	0	0	0	0	0	0	0	0	0	0	0	0
5164f340f7d297b5aff5bd3f9cc17660	0	0	0	0	0	0	0	0	38	0	0	0	0	0	0	0	0	34	0	0	0	0	0	0	0	0	0	0	0	0	0	0	0
cc7a4f4f06f790e68244242c734cb92c	0	0	0	0	0	0	0	0	0	0	0	0	0	0	0	0	0	42	0	0	8	13	0	0	9	0	0	0	0	0	0	0	0
eef33a49b4aa97472946e61008dea6d4	0	0	0	0	0	0	0	0	0	0	0	0	0	0	0	0	0	0	23	0	10	0	20	19	0	0	0	0	0	0	0	0	0
9b24cb36901b4193a049dd8bda51e0ae	0	0	0	0	0	0	0	0	0	0	10	8	0	53	0	0	0	0	0	0	0	0	0	0	0	0	0	0	0	0	0	0	0
8dc1f451cb46711bf81038ebedcd3c2c	0	0	0	0	0	0	0	0	0	0	0	49	22	0	0	0	0	0	0	0	0	0	0	0	0	0	0	0	0	0	0	0	0
51568573f3923944aab41dc8574440fe	0	0	0	0	0	0	0	0	0	0	0	0	0	0	0	71	0	0	0	0	0	0	0	0	0	0	0	0	0	0	0	0	0
88bb1eeacaabfe9df45f6cfa16ea688b	0	0	0	0	0	0	0	0	0	0	0	0	0	0	0	0	71	0	0	0	0	0	0	0	0	0	0	0	0	0	0	0	0
2a099c7258cbc30ae8c05a42bbfab941	0	24	0	0	0	42	0	0	0	0	0	0	0	0	0	0	0	0	0	0	0	5	0	0	0	0	0	0	0	0	0	0	0
fc1c0dfdc3cdfa0e059e15e4d5f83aff	0	0	0	0	57	0	0	0	0	0	0	0	0	0	0	0	0	0	5	0	0	9	0	0	0	0	0	0	0	0	0	0	0
8ddb918c3ea0a1150aa0d1dbf71165b9	0	0	0	0	0	0	54	0	0	0	0	0	0	0	0	0	0	0	0	0	17	0	0	0	0	0	0	0	0	0	0	0	0
0aa74e5c5928178a14ecc74ce3bbdb7b	3	14	3	7	0	3	0	0	0	8	7	2	0	0	2	0	0	0	0	0	0	5	0	4	0	0	4	8	0	0	0	0	0
ad5413e8a49d70063c2f406fca7f0950	0	0	0	0	0	0	9	0	42	0	0	14	5	0	0	0	0	0	0	0	0	0	0	0	0	0	0	0	0	0	0	0	0
b79a52e880dde79c029d480fa2b6013b	0	0	0	0	0	0	0	0	0	0	0	70	0	0	0	0	0	0	0	0	0	0	0	0	0	0	0	0	0	0	0	0	0
8fcec3f5714ddf6822f1c0977f7dc5f9	0	0	0	0	0	0	0	0	0	0	0	0	38	0	0	0	4	0	0	0	0	0	0	0	0	0	0	0	0	14	14	0	0
8aae96134ff874a0823c4815e60201ee	0	7	0	0	0	0	0	8	0	0	0	0	7	0	11	0	0	0	9	0	0	0	0	0	0	0	0	4	0	0	16	8	0
9206c6109c33bc8b6a310b6ee1e412d8	0	0	0	0	0	0	0	0	0	0	0	0	0	0	0	46	0	0	0	0	0	0	0	0	0	0	0	0	24	0	0	0	0
13d1d6a03b71ebb039018bfaf7128568	0	0	0	0	0	0	0	0	0	0	0	0	0	0	0	0	37	0	0	0	0	0	0	0	0	0	33	0	0	0	0	0	0
8077d5ec64212560338f1cbd2877f3d2	0	0	0	0	0	0	3	0	0	0	0	0	0	0	0	0	0	8	10	0	12	21	0	16	0	0	0	0	0	0	0	0	0
86b3c8121b8d1951355ff5febc79c4fe	0	0	0	0	0	0	0	0	0	10	0	34	0	0	25	0	0	0	0	0	0	0	0	0	0	0	0	0	0	0	0	0	0
9cf2616b85111084d673f5fb7b953ffc	0	0	0	0	0	0	0	0	0	0	0	47	17	5	0	0	0	0	0	0	0	0	0	0	0	0	0	0	0	0	0	0	0
de06f5ea20b96aa989b422a9e802d5dc	0	0	0	0	0	0	0	0	0	0	0	9	6	19	21	0	0	0	0	0	0	4	0	10	0	0	0	0	0	0	0	0	0
a728d78b49f8c2f99f15860df71703d6	20	8	0	0	0	0	0	0	7	0	0	2	0	0	0	0	0	0	0	0	5	0	0	8	0	0	0	9	0	10	0	0	0
414b4b9045265e5d38dd83b1824fe626	0	0	0	0	0	0	0	0	0	0	0	0	21	0	48	0	0	0	0	0	0	0	0	0	0	0	0	0	0	0	0	0	0
ec0947806d4a883c4c847b6b5caeba3c	0	0	0	0	0	0	0	0	0	0	0	0	0	0	0	0	69	0	0	0	0	0	0	0	0	0	0	0	0	0	0	0	0
899a6f67fb7630f4726423108582cf88	0	0	0	0	0	0	0	0	0	0	0	0	0	0	0	0	0	0	0	0	0	0	0	0	0	0	29	0	0	0	0	0	40
60feff4d1108323130a4dbab8e031530	0	0	0	0	0	0	0	0	0	0	0	0	0	0	0	0	0	0	0	0	0	0	0	5	0	0	0	0	0	0	15	0	49
b9daaf8a93766e22ea16f02bd0879287	17	0	0	11	0	0	0	0	0	0	0	0	0	0	0	0	0	0	0	0	0	0	35	0	0	0	0	0	0	0	0	6	0
0fda810a7742cc48df988fbad6d5cd1c	24	3	7	0	5	0	7	0	4	0	0	0	0	0	0	0	0	5	2	0	0	6	0	6	0	0	0	0	0	0	0	0	0
a155352f7a870b9d06009926cc8c6aac	8	0	0	0	0	0	0	0	0	0	0	0	0	0	0	0	0	11	12	0	0	0	19	19	0	0	0	0	0	0	0	0	0
1b47d8779cad7ca4b080c1e6f80db12a	0	0	4	0	0	0	0	0	0	0	0	0	0	0	0	0	0	18	17	0	0	30	0	0	0	0	0	0	0	0	0	0	0
78b6c272d9469eb15c682fd910258c24	0	0	0	0	48	0	21	0	0	0	0	0	0	0	0	0	0	0	0	0	0	0	0	0	0	0	0	0	0	0	0	0	0
3e6b6841b812dc80f366bffb9b0b248a	0	0	0	0	0	0	0	0	0	0	0	0	0	0	0	0	0	0	0	0	0	30	39	0	0	0	0	0	0	0	0	0	0
e5af899f8602c43482d166475645134b	0	11	11	6	5	3	2	2	8	0	3	0	0	0	2	0	0	2	0	0	2	2	0	0	0	0	0	6	0	3	0	0	0
cbab3de9455b3b7d1f97a5184064b31a	0	0	0	0	0	0	0	0	0	0	0	51	10	7	0	0	0	0	0	0	0	0	0	0	0	0	0	0	0	0	0	0	0
1556a4e823a5cff4642cf01ae7b07292	0	0	0	0	0	0	0	0	0	0	0	44	24	0	0	0	0	0	0	0	0	0	0	0	0	0	0	0	0	0	0	0	0
2db530a7e75c9613571f5555ee6aa9c8	0	0	0	0	0	0	0	0	0	0	0	15	16	0	12	0	0	0	0	0	0	0	0	0	0	0	0	0	0	10	0	0	15
cd7833522e537c621c86ab41bcc61d61	0	0	8	0	0	0	7	5	0	0	0	9	0	0	7	0	3	0	9	0	0	0	7	6	0	0	0	0	7	0	0	0	0
9f72c5a434c9f45dc83c1a474fa2553e	0	0	0	0	0	0	0	0	0	0	0	0	0	0	68	0	0	0	0	0	0	0	0	0	0	0	0	0	0	0	0	0	0
5315efb4b2f8dea6113dc85b8957fa1e	0	0	0	0	0	0	0	0	0	0	0	0	0	0	0	34	0	0	0	0	0	0	0	0	0	0	0	0	4	13	0	0	17
e0cbc84a8d79c5dc60b105829bc7156a	0	0	0	0	0	0	0	0	0	0	0	0	0	0	0	0	68	0	0	0	0	0	0	0	0	0	0	0	0	0	0	0	0
d695c1b7f6b39d4e8b3a97e85a148ea5	0	0	0	0	0	0	0	0	0	0	0	0	0	0	0	0	0	0	0	0	0	0	0	0	0	0	0	0	68	0	0	0	0
bf1f2ee2bd9849fb99bcd526eb4f9bba	0	0	0	0	0	0	0	0	0	0	0	0	0	0	0	0	0	0	0	0	0	0	0	0	0	0	0	0	0	0	0	68	0
5053d1a241d89aff587ef00b0fc98c94	0	0	0	0	0	0	0	0	0	0	0	0	0	0	0	0	0	0	0	0	0	0	0	0	0	0	0	0	0	0	0	68	0
2bfd40103c407075bd5171e49007ecc4	26	0	0	0	0	0	0	0	0	0	0	0	0	0	0	0	0	24	0	0	0	18	0	0	0	0	0	0	0	0	0	0	0
634ecba676b5235c6fe551c60332653a	25	0	0	0	0	0	0	0	43	0	0	0	0	0	0	0	0	0	0	0	0	0	0	0	0	0	0	0	0	0	0	0	0
901e2967ddb2c1ac00d9bd0832bc1c5c	0	0	2	0	0	0	0	0	9	0	0	0	0	0	0	0	0	20	0	0	12	0	8	0	17	0	0	0	0	0	0	0	0
70c6a9bf541809b827ebb0f0d549882c	0	0	0	0	0	0	0	0	0	0	0	0	0	0	0	0	0	0	0	0	43	0	0	0	25	0	0	0	0	0	0	0	0
b86287741285f73f3184b348c02ac607	0	0	0	0	0	0	0	0	0	0	0	0	0	0	0	0	0	0	0	0	0	12	0	56	0	0	0	0	0	0	0	0	0
384255998219abb1b0b537274d0e9478	0	0	0	0	23	0	0	0	0	5	9	17	7	0	6	0	0	0	0	0	0	0	0	0	0	0	0	0	0	0	0	0	0
f47ab054a401bbf04f3e85c32d39c836	0	0	0	0	0	0	0	0	0	9	0	0	0	0	0	0	0	0	0	0	0	0	0	0	0	0	0	0	0	0	24	0	34
9cf489445c63f815ba1b794a08078052	0	13	0	0	0	0	0	0	0	5	0	0	0	0	0	0	0	0	0	0	0	0	0	0	0	0	21	0	0	0	0	10	18
812b93690ba8d0013f178f65dfcc76e7	0	0	9	0	0	0	0	0	0	24	0	0	25	0	0	0	0	0	0	0	9	0	0	0	0	0	0	0	0	0	0	0	0
f497fc1f0b8847d22439af8609265435	0	0	0	0	0	0	0	0	0	0	48	0	0	0	0	0	19	0	0	0	0	0	0	0	0	0	0	0	0	0	0	0	0
2a2e8b554aad70fb78cd776d6a5a86e2	0	0	0	0	0	0	0	0	0	0	35	0	0	0	32	0	0	0	0	0	0	0	0	0	0	0	0	0	0	0	0	0	0
3e91e6eb9f05df97bb0fe01d2a1dd804	0	0	0	0	0	0	0	0	0	0	0	22	0	18	0	27	0	0	0	0	0	0	0	0	0	0	0	0	0	0	0	0	0
d6982c4f4e72c16cc2990d50df53074b	0	0	0	0	0	0	0	0	0	0	0	13	0	0	0	0	0	0	0	0	0	0	0	0	0	0	37	17	0	0	0	0	0
96adb8165d92ece7754ad98a41725faf	0	0	0	0	0	0	0	0	0	0	0	0	67	0	0	0	0	0	0	0	0	0	0	0	0	0	0	0	0	0	0	0	0
297e04020c254c5c141956242a8ad411	0	0	0	0	0	0	0	0	0	0	0	0	42	0	0	0	0	0	0	0	0	0	0	0	0	0	0	0	0	0	25	0	0
958a88720fbe8f2fab5d95ba04bf2001	0	0	0	0	0	0	0	0	0	0	0	0	0	67	0	0	0	0	0	0	0	0	0	0	0	0	0	0	0	0	0	0	0
0b81dd8714c588bae299e0f56628af2a	0	0	0	0	0	0	0	0	0	0	0	0	0	0	0	21	0	0	0	0	0	0	0	0	0	17	0	0	0	0	0	29	0
47f2535352aab4f42f52c96c8d7d3b09	0	0	0	0	0	0	0	0	0	0	0	0	0	0	0	0	67	0	0	0	0	0	0	0	0	0	0	0	0	0	0	0	0
be16765f6696036217fb865975967b47	10	0	0	0	0	0	0	0	0	0	0	0	0	0	0	0	3	0	20	0	13	0	0	0	0	17	4	0	0	0	0	0	0
caf273e8716904ce2309974c4d2dbd24	0	0	0	0	0	0	0	0	0	0	0	0	0	0	0	0	0	0	0	0	0	0	0	0	0	67	0	0	0	0	0	0	0
1b9cc2c5ed1c166c85c32d11e7f844d7	0	0	0	0	0	0	0	0	0	0	0	0	0	0	0	0	0	0	0	0	0	0	0	0	0	0	67	0	0	0	0	0	0
697a4081d36f0cd3d75cf67fb8165aa3	0	0	0	0	0	0	0	0	0	0	0	0	0	0	0	0	0	0	0	0	0	0	0	0	0	0	23	12	32	0	0	0	0
ba33fc4f28f7aa43f852ed3029d0e03a	0	0	0	0	0	0	0	0	0	0	0	0	0	0	0	0	0	0	0	0	13	0	32	0	0	0	0	0	0	9	0	0	13
a1c1ada766e890f911fa14b2e417844a	33	0	0	0	0	21	0	0	0	0	0	0	0	0	0	0	0	0	0	0	0	13	0	0	0	0	0	0	0	0	0	0	0
bbfb8ec9e9032ff876a50bf2d973e6be	0	0	5	0	0	0	0	0	15	0	0	0	0	0	0	0	0	0	0	0	0	15	0	27	5	0	0	0	0	0	0	0	0
368444010ea22324134d41a75b551365	0	0	0	0	0	0	0	0	67	0	0	0	0	0	0	0	0	0	0	0	0	0	0	0	0	0	0	0	0	0	0	0	0
5107df8f06a861132fe84f60f505c9f9	0	0	0	0	0	0	0	0	0	0	0	0	0	0	0	0	0	26	0	0	0	25	0	0	16	0	0	0	0	0	0	0	0
c0a894e93665621b454ab78facfa87f0	0	0	0	0	0	0	0	0	0	0	0	0	0	0	0	0	0	0	38	0	0	17	0	0	12	0	0	0	0	0	0	0	0
f098cbb48be722fffdcf1c5d5601d254	0	4	9	0	0	0	5	7	0	11	0	5	0	10	9	0	0	0	0	0	0	0	0	0	0	0	0	6	0	0	0	0	0
621c2998179f9151c6a969970f9db2ee	0	3	0	10	0	0	0	0	0	5	0	9	0	5	12	8	0	0	0	0	0	0	0	0	0	0	0	0	3	0	7	4	0
c8ecab9022cdb1b4da5816ae5ef6581a	0	0	0	0	0	0	0	0	0	0	42	0	0	0	0	0	24	0	0	0	0	0	0	0	0	0	0	0	0	0	0	0	0
4ad850d7b4ad1ee6ae251940203d4378	0	0	0	0	0	0	0	0	0	0	10	11	0	0	0	11	0	0	0	0	0	0	0	0	0	0	24	0	0	0	10	0	0
65eb16bcc552de2640772a6fcee2e5e0	0	0	0	0	0	0	0	0	0	0	0	40	26	0	0	0	0	0	0	0	0	0	0	0	0	0	0	0	0	0	0	0	0
9a988938a203ae3c6a829c760d86e00a	0	0	0	0	7	0	0	0	0	0	0	14	31	0	0	0	0	0	0	0	0	0	0	0	0	14	0	0	0	0	0	0	0
d1687c49f069fff4d7cb96954c335362	3	0	0	0	0	0	0	12	0	0	0	3	0	0	0	0	3	0	0	0	0	0	19	0	0	0	6	0	0	0	0	20	0
78fd3c53319317ace4fdc64f51907546	0	0	0	0	0	0	0	0	0	0	0	0	0	66	0	0	0	0	0	0	0	0	0	0	0	0	0	0	0	0	0	0	0
7e26ad9d6e4e09554d9895d8b38f143c	0	0	0	0	0	0	0	0	0	0	0	0	0	0	0	66	0	0	0	0	0	0	0	0	0	0	0	0	0	0	0	0	0
fac568c8fb79efe6445b52d7aea9a406	0	0	0	0	0	0	0	0	0	0	0	0	0	0	0	4	7	0	0	0	0	0	0	0	0	0	12	19	17	0	7	0	0
5d2779b388b1c68bc1cebf96fa079d21	0	0	0	0	0	0	0	0	0	0	0	0	0	0	0	0	0	0	0	0	0	0	0	0	0	0	0	0	24	0	15	27	0
25e3808fc7e05e3e87457642bd338a8c	6	0	0	0	0	0	12	0	0	0	0	0	0	0	0	0	0	0	6	0	0	15	0	0	14	0	0	0	0	0	0	13	0
c802eadbaece4c9ee2c3af15c8076dc1	0	0	0	0	0	0	0	0	0	0	0	0	0	0	0	0	0	0	0	0	0	0	0	0	0	0	0	0	0	0	0	66	0
d747caa12a7cdb7cce330ea4b5a179e5	42	0	0	0	0	0	0	18	0	0	0	0	0	0	0	0	0	0	0	0	0	0	6	0	0	0	0	0	0	0	0	0	0
a806bec687dd66320ddc8c40968ac4ed	66	0	0	0	0	0	0	0	0	0	0	0	0	0	0	0	0	0	0	0	0	0	0	0	0	0	0	0	0	0	0	0	0
1f05f48f1804b87956ad9b3481e6fbe4	0	0	0	0	0	0	9	0	11	0	0	0	0	0	0	0	0	20	0	0	0	9	0	17	0	0	0	0	0	0	0	0	0
024bc405c84f2a4ff3ec0c2d693e8338	0	0	0	0	0	0	0	41	0	0	0	0	0	0	0	0	0	0	0	0	25	0	0	0	0	0	0	0	0	0	0	0	0
777f4dfcb8755a8127bdfbea7af9ffcd	0	0	0	0	0	0	0	0	0	0	0	0	0	0	0	0	0	0	3	0	6	0	57	0	0	0	0	0	0	0	0	0	0
2b4a6f098bb9b4b1ecb97c95d4925e99	0	0	0	0	0	0	0	0	0	0	0	0	0	0	0	0	0	0	0	0	40	26	0	0	0	0	0	0	0	0	0	0	0
55a2e2b936f78720678db56b6473fe20	0	0	0	0	0	0	0	0	0	21	0	32	0	0	0	0	0	0	0	0	0	0	0	0	0	0	0	0	0	0	12	0	0
bd22d828d2c517879ffbed8acb4094af	0	0	0	0	0	0	0	0	0	5	0	9	0	14	0	0	0	0	0	0	0	0	0	0	0	0	0	0	0	14	5	0	18
d4f74e1b716e6fdaec9c45eccfa50fe3	0	0	0	0	0	0	0	0	0	0	65	0	0	0	0	0	0	0	0	0	0	0	0	0	0	0	0	0	0	0	0	0	0
f0b09a04c13188f010a2d2c16409c81e	0	0	0	0	0	0	0	0	0	0	16	0	0	0	0	0	0	0	0	0	0	0	0	0	0	49	0	0	0	0	0	0	0
73522e92e1d06fe5e10dbd7d24112ef0	0	0	0	0	0	0	0	0	20	0	0	23	0	0	0	22	0	0	0	0	0	0	0	0	0	0	0	0	0	0	0	0	0
0ac461e6125968e0375ce20488ff121d	0	0	0	0	0	0	0	0	5	0	0	14	0	4	4	14	0	0	0	0	0	0	0	0	0	0	0	0	8	0	16	0	0
6be0c9939d61aafba62142a54df29269	0	0	0	0	0	0	0	0	0	0	0	34	0	31	0	0	0	0	0	0	0	0	0	0	0	0	0	0	0	0	0	0	0
6219339b43a621754477d7b3847600ff	0	0	0	0	0	0	0	0	0	0	0	0	0	65	0	0	0	0	0	0	0	0	0	0	0	0	0	0	0	0	0	0	0
044ba66788f19a1b78b2f76c37eee3e5	0	0	0	0	0	0	0	0	0	0	0	0	0	0	65	0	0	0	0	0	0	0	0	0	0	0	0	0	0	0	0	0	0
eeccc70c26cf818bfe98b291c0f4214e	0	0	0	7	0	0	0	0	8	0	0	0	0	0	0	32	0	0	0	0	0	0	0	0	0	9	0	0	4	0	5	0	0
5486844b955bc4e258152e4e6e1e2b5b	0	0	0	0	0	0	0	0	0	0	0	0	0	0	0	0	25	0	0	0	0	0	0	0	0	34	0	6	0	0	0	0	0
36ef7eace49ce251ffbb9d9ef67245f6	0	0	0	0	0	0	0	0	0	0	0	0	0	0	0	0	0	0	0	0	0	0	0	0	0	0	0	0	0	0	65	0	0
f768d225b1e17d2a84a981e5079ca887	0	0	0	0	0	0	0	0	0	0	0	0	0	0	0	0	0	0	0	0	0	0	0	0	0	0	0	0	0	0	0	65	0
b4bf9a212339fabc748e75f01b9cef08	0	0	0	0	11	0	0	0	48	0	0	0	0	0	0	0	0	0	6	0	0	0	0	0	0	0	0	0	0	0	0	0	0
d2d245ac8aa673459d8e6c85a740a9a7	0	0	0	0	0	0	34	0	0	0	0	0	0	0	0	0	0	0	0	0	0	0	31	0	0	0	0	0	0	0	0	0	0
4ebd48b8794357658e2ffe9a3a6a301c	0	0	0	0	0	0	0	65	0	0	0	0	0	0	0	0	0	0	0	0	0	0	0	0	0	0	0	0	0	0	0	0	0
505af50f141ab858518bd375f0a2de65	0	0	0	0	0	0	0	65	0	0	0	0	0	0	0	0	0	0	0	0	0	0	0	0	0	0	0	0	0	0	0	0	0
4e0a90628767680e5e7b1d7378407f5c	0	0	0	0	0	0	0	3	0	0	0	0	0	0	0	0	0	8	30	0	0	0	24	0	0	0	0	0	0	0	0	0	0
4612b896a332c478216fd22b5ed8b7e2	0	0	0	0	0	0	0	0	0	0	0	0	0	0	0	0	0	21	0	0	0	8	0	0	36	0	0	0	0	0	0	0	0
9f22da56e873ade2c09013cae621e715	0	0	0	0	0	0	0	0	0	0	0	0	0	0	0	0	0	0	5	4	4	0	8	35	9	0	0	0	0	0	0	0	0
d6c32a668353bcce35824f2faa0c7b14	0	0	0	0	0	0	0	0	0	0	0	0	0	0	0	0	0	0	0	0	0	0	0	0	65	0	0	0	0	0	0	0	0
a98186b56842c62d67903e0f2773023e	17	11	9	0	0	0	0	0	0	8	0	0	14	0	0	0	0	5	0	0	0	0	0	0	0	0	0	0	0	0	0	0	0
07863a34d58010ea31c61edaa6ee258c	0	0	0	0	0	0	0	0	58	0	6	0	0	0	0	0	0	0	0	0	0	0	0	0	0	0	0	0	0	0	0	0	0
1de6d43df49985de97abdc5bfbb9c723	0	0	0	0	0	0	0	0	0	0	0	0	0	0	0	0	64	0	0	0	0	0	0	0	0	0	0	0	0	0	0	0	0
515d15ae12d1ee76a4ee13281406a1c4	0	0	0	0	0	0	0	0	0	0	0	0	0	0	0	0	64	0	0	0	0	0	0	0	0	0	0	0	0	0	0	0	0
600d7ce69ec12a76274108da95847202	0	0	0	0	0	0	0	0	0	0	0	0	0	0	0	0	0	0	0	0	0	0	0	0	0	25	0	0	13	0	0	26	0
c328537be607065907a4704187c5e400	20	0	0	0	19	0	25	0	0	0	0	0	0	0	0	0	0	0	0	0	0	0	0	0	0	0	0	0	0	0	0	0	0
e3d03f209084edfa34a84eae36adad02	0	12	0	0	7	14	0	28	3	0	0	0	0	0	0	0	0	0	0	0	0	0	0	0	0	0	0	0	0	0	0	0	0
08b86bb694f3fe60c6d7ba5199d318c8	0	0	29	35	0	0	0	0	0	0	0	0	0	0	0	0	0	0	0	0	0	0	0	0	0	0	0	0	0	0	0	0	0
84fad9300dc6c933b2112c869ea42e32	0	0	6	0	0	0	24	0	34	0	0	0	0	0	0	0	0	0	0	0	0	0	0	0	0	0	0	0	0	0	0	0	0
0d6d85ea61156ac27294d143c29c3703	0	0	0	0	0	0	33	0	0	0	0	0	0	0	0	0	0	0	0	0	0	0	31	0	0	0	0	0	0	0	0	0	0
1d0726f97b78603053ec32d466447881	0	0	0	0	0	0	0	0	64	0	0	0	0	0	0	0	0	0	0	0	0	0	0	0	0	0	0	0	0	0	0	0	0
ae1bd09609de0c39efa62bc53a06d616	0	0	0	0	0	0	0	0	0	9	0	0	0	0	5	30	0	0	0	0	0	0	0	0	0	11	0	0	0	0	0	0	8
bf942fd4caeec9d79e80667604b12b98	3	0	0	0	0	8	7	12	0	0	6	0	0	0	0	0	0	0	0	0	0	0	0	0	0	0	21	0	6	0	0	0	0
0f11f21db1f80365e23b226d5a32bf0d	0	0	0	0	0	0	0	0	0	0	0	19	0	0	0	0	0	0	0	0	0	0	0	0	0	0	0	0	0	0	44	0	0
dd4374914741c11d9a7b25f18964a2fb	0	0	0	0	0	0	0	0	0	0	0	0	63	0	0	0	0	0	0	0	0	0	0	0	0	0	0	0	0	0	0	0	0
44118891cd06d3ed2db733905286412f	0	0	0	0	0	0	0	0	0	0	0	0	63	0	0	0	0	0	0	0	0	0	0	0	0	0	0	0	0	0	0	0	0
56be7fc0503215645a531769a47aaebf	0	0	9	0	0	0	0	0	0	0	0	0	0	0	0	0	0	9	0	0	0	0	31	0	0	14	0	0	0	0	0	0	0
1a01a519eb6769d1563b440608352267	0	0	0	0	0	0	0	0	0	0	0	0	0	0	0	0	0	0	0	0	0	0	0	0	0	0	36	0	0	10	0	0	17
d517525e45ab255351a8fff6862f093a	0	0	0	0	0	0	0	0	0	0	0	0	0	0	0	0	0	0	0	0	0	0	0	0	0	0	0	32	0	0	0	0	31
9b5abd3c7c306841fa9d0989f8af7f99	0	0	15	48	0	0	0	0	0	0	0	0	0	0	0	0	0	0	0	0	0	0	0	0	0	0	0	0	0	0	0	0	0
c4885ad000671ff1da959f95db72f8ea	0	0	0	0	0	51	0	0	0	0	0	0	0	0	0	0	0	0	0	0	0	0	12	0	0	0	0	0	0	0	0	0	0
8b00d63985e128f9e2fc0e2a841e798a	0	0	0	0	0	0	0	0	63	0	0	0	0	0	0	0	0	0	0	0	0	0	0	0	0	0	0	0	0	0	0	0	0
e5caed00f6eec3b41bb1de814df161c7	0	0	0	0	0	0	0	0	0	0	0	0	0	0	0	0	0	21	26	0	0	16	0	0	0	0	0	0	0	0	0	0	0
f445c9718bcc24682585e8a9ec19a1e8	0	0	0	0	0	0	0	0	0	0	0	0	0	0	0	0	0	25	17	0	0	21	0	0	0	0	0	0	0	0	0	0	0
b49f1da95e2653a5a27200657abc3ef2	0	0	0	0	0	0	0	0	0	0	0	0	0	0	0	0	0	0	34	0	16	0	13	0	0	0	0	0	0	0	0	0	0
f6350ab05e16dbc703f187eccd224898	0	0	0	0	0	0	0	0	0	0	0	0	0	0	0	0	0	0	0	63	0	0	0	0	0	0	0	0	0	0	0	0	0
b9d432f76ff71a5e316265afa6c25758	0	0	0	0	0	0	0	0	0	0	9	0	0	0	0	0	0	0	0	0	0	0	0	0	0	0	0	0	7	0	0	46	0
8a43e9ac3cd40e58fde64eade236a845	0	0	0	0	0	0	0	16	0	0	0	17	0	0	0	0	0	0	6	0	0	0	0	15	0	0	0	0	0	8	0	0	0
d4a1849564b9a98e0a4c692e6566efd2	0	0	0	0	0	0	0	0	0	0	0	0	62	0	0	0	0	0	0	0	0	0	0	0	0	0	0	0	0	0	0	0	0
a570a50c777e4bf9ff6878fcb73e2bf9	0	0	0	0	0	0	0	0	0	0	0	0	0	62	0	0	0	0	0	0	0	0	0	0	0	0	0	0	0	0	0	0	0
f0611652cf980b522ff591edcb0cf91c	0	0	0	0	0	0	0	0	0	0	0	0	0	0	0	20	0	0	0	0	0	0	0	0	0	16	0	0	26	0	0	0	0
523b216b53a233a8805a31d049f4078d	0	0	0	0	0	0	0	0	0	0	0	0	0	0	0	62	0	0	0	0	0	0	0	0	0	0	0	0	0	0	0	0	0
7c2da2aa77e377c4924d1118bb34352c	0	0	0	0	0	0	0	0	0	0	0	0	0	0	0	24	0	0	0	0	0	0	0	0	0	0	0	0	0	0	0	38	0
62574c42d01bd92d5ba726a4214cc1f0	0	0	0	0	0	0	0	0	0	0	0	0	0	0	0	10	0	0	0	0	0	0	0	0	0	21	10	0	21	0	0	0	0
858d07ee58564893cf0ccde5032b7b67	0	0	0	0	0	0	0	0	0	0	0	0	0	0	0	0	0	0	0	0	0	0	0	0	0	0	62	0	0	0	0	0	0
6b33c4eb3d7beb20f7ced58049a0a35b	0	0	0	0	0	0	0	0	0	0	0	0	0	0	0	0	0	0	0	0	0	0	28	0	0	0	0	0	0	0	0	0	34
53bb6850e791c6e3ff83cfe20e7a17da	8	5	0	0	0	0	4	0	29	0	0	0	0	0	0	0	0	5	11	0	0	0	0	0	0	0	0	0	0	0	0	0	0
5c7b8a268195bbd2fdd9f5cf348ca926	26	0	0	0	0	0	36	0	0	0	0	0	0	0	0	0	0	0	0	0	0	0	0	0	0	0	0	0	0	0	0	0	0
4b4d7d79926e6aa2c9a5bdd0b5b8835a	0	0	7	0	0	0	0	48	7	0	0	0	0	0	0	0	0	0	0	0	0	0	0	0	0	0	0	0	0	0	0	0	0
f93d867be8a8d17c017e68a88f232229	0	0	0	0	7	0	0	0	0	0	0	0	0	0	0	0	0	0	26	0	0	0	0	29	0	0	0	0	0	0	0	0	0
06958469955c3b6977538b26a1279947	0	0	0	0	0	0	62	0	0	0	0	0	0	0	0	0	0	0	0	0	0	0	0	0	0	0	0	0	0	0	0	0	0
ac68bcf566da11c0f3b94cd9075aba43	0	0	0	0	0	0	31	0	0	0	0	0	0	0	0	0	0	0	0	0	31	0	0	0	0	0	0	0	0	0	0	0	0
85122036e2b9f952e474b7b05b80ca5f	0	0	0	0	0	0	0	23	5	0	0	0	0	0	0	0	0	0	34	0	0	0	0	0	0	0	0	0	0	0	0	0	0
6a248aecf23a78eef7262051ebf1aecb	0	0	0	0	0	0	0	0	24	0	0	0	0	0	0	0	0	0	13	0	0	18	0	7	0	0	0	0	0	0	0	0	0
6341b3358de97a3d5124cb15b0fb2dca	0	0	0	0	0	0	0	0	0	0	0	0	0	0	0	0	0	0	8	5	0	0	4	36	9	0	0	0	0	0	0	0	0
a98e0e0c4024ad825b90b6584802e3fd	0	0	0	0	0	0	0	0	0	22	0	39	0	0	0	0	0	0	0	0	0	0	0	0	0	0	0	0	0	0	0	0	0
9548ad2e5b899b04e043d8b4a5be0ee0	0	0	0	0	0	0	0	0	0	21	0	15	0	0	0	0	0	0	0	0	0	0	0	0	0	0	5	0	0	20	0	0	0
7cfe801591bfeaaa5882be970c2a0428	0	0	0	0	0	0	0	0	0	0	7	0	44	0	0	0	0	0	0	0	0	0	0	0	0	0	10	0	0	0	0	0	0
e0510b6108cab762e9a13acda9ba9f59	0	0	0	0	0	0	0	0	0	0	42	0	0	0	0	0	19	0	0	0	0	0	0	0	0	0	0	0	0	0	0	0	0
476a13fd5196c0b1046ee8d2688117c1	0	0	0	0	0	0	0	16	0	0	15	0	0	8	0	0	0	0	0	0	0	12	0	0	0	0	10	0	0	0	0	0	0
50f52ea3ef2d0924f3e04db89370bd57	0	0	0	0	0	0	21	0	20	0	20	0	0	0	0	0	0	0	0	0	0	0	0	0	0	0	0	0	0	0	0	0	0
15a1064c5b6eb2724047c769c218394e	0	0	0	0	0	0	0	0	0	0	0	16	30	0	15	0	0	0	0	0	0	0	0	0	0	0	0	0	0	0	0	0	0
c739b88e4c3e70a0719d74a9bd4493c3	0	0	0	0	0	0	0	29	0	0	0	0	0	0	0	32	0	0	0	0	0	0	0	0	0	0	0	0	0	0	0	0	0
3a82b0be1763d4b78aa674f63a3f40b2	8	0	0	0	0	10	0	0	0	0	0	0	0	0	0	0	9	0	0	0	0	0	0	0	0	0	13	0	0	0	0	0	21
9615261f00f045fe0c510e512c87d129	0	0	0	0	0	0	0	0	0	0	0	0	0	0	0	0	0	13	0	0	0	0	0	18	23	7	0	0	0	0	0	0	0
f879bfb17b10dada05afe9f0fa451166	0	0	0	0	0	0	0	0	0	0	0	0	0	0	0	0	0	0	0	0	0	0	0	0	0	0	0	0	26	0	0	35	0
bf384271c35f8bbd24e24c73e010c7a5	0	0	0	0	0	0	0	0	26	0	0	0	0	0	0	0	0	0	0	0	0	0	0	0	0	0	0	0	13	7	0	0	15
26eeb2909ab413738141f1b1d9d7b764	0	0	0	0	0	0	0	0	0	0	0	0	0	0	0	0	0	0	0	0	0	0	0	0	0	0	0	0	0	31	0	0	30
4784022009431bd131388d7398f88322	49	0	0	0	0	0	0	0	0	0	0	0	0	0	0	0	0	12	0	0	0	0	0	0	0	0	0	0	0	0	0	0	0
f6a411b7c5c7c2f815c72142e161850a	0	0	0	0	59	0	2	0	0	0	0	0	0	0	0	0	0	0	0	0	0	0	0	0	0	0	0	0	0	0	0	0	0
322f46b82598563807e10ab61547f64e	0	0	0	0	54	0	7	0	0	0	0	0	0	0	0	0	0	0	0	0	0	0	0	0	0	0	0	0	0	0	0	0	0
c691d776ad6760f1449b089d9f1647dd	0	0	0	0	0	11	0	29	0	0	0	0	0	0	0	0	0	0	0	0	0	10	0	11	0	0	0	0	0	0	0	0	0
8324d5530066a8e26fb101af4653611f	0	0	0	0	0	0	61	0	0	0	0	0	0	0	0	0	0	0	0	0	0	0	0	0	0	0	0	0	0	0	0	0	0
2689063a377c2af41586cf351dc9ea8e	0	0	0	0	0	0	0	0	29	0	0	0	0	0	0	0	0	0	32	0	0	0	0	0	0	0	0	0	0	0	0	0	0
5221b809c42252e7f1f228b9d5154a26	0	0	0	0	0	0	0	0	0	0	0	0	0	0	0	0	0	16	0	0	12	14	0	0	19	0	0	0	0	0	0	0	0
9e8ca0198c4dc45806a6f730048c2591	0	0	0	0	0	0	0	0	0	5	0	0	0	8	0	0	0	0	0	0	0	0	0	0	0	12	0	3	4	6	0	3	19
0a84a91a9c24a635acc70a4f0b7a8fa5	0	0	0	0	0	0	0	0	20	17	0	7	0	0	0	0	16	0	0	0	0	0	0	0	0	0	0	0	0	0	0	0	0
09e4a5f6fab30ae03a6a9204dabe4df6	0	0	0	0	0	0	0	0	0	0	60	0	0	0	0	0	0	0	0	0	0	0	0	0	0	0	0	0	0	0	0	0	0
c9998741729948dc4090ea548206c733	0	6	0	0	0	0	0	0	0	0	28	0	0	0	0	0	26	0	0	0	0	0	0	0	0	0	0	0	0	0	0	0	0
67b3c3cc16c28ecd8afbb678b0c54264	0	0	0	0	0	0	0	0	0	0	30	0	0	0	0	0	10	0	0	0	0	0	0	0	0	0	0	0	0	0	0	0	20
0b9b1ff6e07143a0ff75f37aef8962bf	0	0	0	0	0	0	0	0	0	0	37	0	0	0	0	0	0	0	0	0	0	0	0	0	0	0	23	0	0	0	0	0	0
1f4910745ac957275026160e5b861ddf	0	0	0	0	0	0	0	0	0	0	0	0	60	0	0	0	0	0	0	0	0	0	0	0	0	0	0	0	0	0	0	0	0
2f136589f91401bd5a778f3280d9630a	0	0	0	0	0	0	0	0	0	0	0	0	0	36	0	0	0	0	0	0	0	0	0	0	0	0	0	0	0	8	0	0	16
f7d25df1e24d28752ae01d6f86af5ff2	0	0	0	0	0	0	0	0	0	0	0	0	0	0	0	30	0	0	0	0	0	0	0	0	0	30	0	0	0	0	0	0	0
04bd079b1a63f707f9ef3d247134ef6f	0	0	0	0	0	0	0	0	0	0	0	0	0	0	0	9	0	0	0	0	0	0	0	0	0	0	0	9	28	14	0	0	0
cf72bc2a2489e3536fe6b21791ec0893	0	0	0	0	0	0	0	0	0	0	0	0	0	0	0	13	0	15	0	0	0	0	17	0	0	0	0	0	0	0	0	0	15
37f1dc4a741c5b699188aeb8e7a0d385	0	0	0	0	0	0	0	0	0	0	0	0	0	0	0	0	0	0	0	0	0	0	0	0	0	0	60	0	0	0	0	0	0
f5d661598bb2e157b02eeaddb5a0dd6b	0	0	0	0	0	0	0	0	0	0	0	0	0	0	0	0	0	0	0	0	0	0	0	0	0	0	0	0	0	0	0	60	0
2df5f680160d86c7d74831a38dff86d0	0	0	0	0	7	0	0	0	0	0	0	0	0	0	0	0	0	0	14	0	0	14	0	0	0	0	0	0	0	0	0	25	0
47ce9d9272e6e6d97b0a64f5ffb6ff7b	0	0	0	0	0	0	0	0	41	0	0	0	0	0	0	0	0	0	0	0	0	0	0	0	0	0	0	0	0	0	0	0	19
e0dbd15d5d707c115c05b3448d9bad80	0	0	0	0	0	7	0	53	0	0	0	0	0	0	0	0	0	0	0	0	0	0	0	0	0	0	0	0	0	0	0	0	0
e79929f0a252a52cfd15d5d7cfa58906	0	0	0	0	0	0	7	0	53	0	0	0	0	0	0	0	0	0	0	0	0	0	0	0	0	0	0	0	0	0	0	0	0
5ea8338759e76341dc1bf4d1b7e6aa31	0	0	0	0	0	0	0	53	0	0	0	0	0	0	0	0	0	0	0	0	0	0	0	7	0	0	0	0	0	0	0	0	0
f57282d7d4e0f783bd0e7d7a7790c2a2	0	0	0	0	0	0	0	0	0	0	0	0	0	0	0	0	0	33	0	0	0	12	0	0	15	0	0	0	0	0	0	0	0
51e2ceadbcde004df5ee1794c3544179	0	0	0	0	0	0	0	0	0	0	0	0	0	0	0	0	0	15	0	0	0	0	0	25	20	0	0	0	0	0	0	0	0
ce08f97fa74935c6b22233bbbd91d924	0	0	0	0	0	0	0	0	0	0	0	0	0	0	0	0	0	29	31	0	0	0	0	0	0	0	0	0	0	0	0	0	0
d3d217b17f15e7a90b1683dc43c7f58f	0	0	0	0	0	0	0	0	0	0	0	0	0	0	0	0	0	0	14	0	11	8	11	16	0	0	0	0	0	0	0	0	0
7f9dd7bf8507043217d58ce6220f2737	9	0	0	0	0	0	0	0	0	9	0	17	0	0	0	7	0	0	0	0	0	0	0	0	0	0	0	0	0	7	10	0	0
2c6681bf449befb6e72364adbcbc62c3	0	0	0	0	0	0	0	0	0	0	27	0	0	0	0	0	0	0	0	0	0	0	0	0	0	0	32	0	0	0	0	0	0
fd68ea082622eefd6a41b073e7a5bb05	0	0	0	0	5	0	0	13	0	0	0	5	0	3	0	0	0	8	5	0	0	0	0	10	0	0	0	0	0	0	10	0	0
fabe3115e9ec5ce42502036f76d8418b	0	0	0	0	0	0	0	0	0	0	0	0	59	0	0	0	0	0	0	0	0	0	0	0	0	0	0	0	0	0	0	0	0
58c13c5d9ebb049e98ccb2b1197c1a34	0	0	0	0	0	0	0	0	0	0	0	0	0	0	0	19	0	0	0	0	0	0	0	0	0	0	0	0	0	0	0	20	20
4421615890415c3d0831344e21345873	0	0	0	0	0	0	0	4	0	0	0	0	0	0	0	0	52	0	0	0	0	0	3	0	0	0	0	0	0	0	0	0	0
1021149cb69368b48723038ebd911e15	0	0	0	0	0	0	0	0	0	0	0	0	0	0	0	0	0	0	0	0	19	0	0	0	0	11	0	0	0	0	0	29	0
501ddec25e1afe8ec19457a3870d354c	0	0	0	0	0	0	0	0	0	0	0	0	0	0	0	0	0	0	0	0	0	0	0	0	0	0	0	0	0	0	0	59	0
a43bc5f5d6c4d11f916b38b4eae195e0	0	0	0	0	0	0	0	0	18	0	0	0	0	0	0	0	0	0	0	0	0	0	0	0	0	0	0	0	0	0	0	0	41
128732f293db3ad032e4abad32f37112	59	0	0	0	0	0	0	0	0	0	0	0	0	0	0	0	0	0	0	0	0	0	0	0	0	0	0	0	0	0	0	0	0
239713d537a0224949d514ad2262bd5a	8	0	0	0	0	0	0	0	0	0	0	0	0	0	0	0	0	18	0	0	0	10	23	0	0	0	0	0	0	0	0	0	0
4d4546dbabc0a15f6a7504ae716766a6	0	17	15	8	0	19	0	0	0	0	0	0	0	0	0	0	0	0	0	0	0	0	0	0	0	0	0	0	0	0	0	0	0
8e7cfe6ed0bcaa8ca1817a2f2aa502f0	0	0	0	30	0	0	0	0	0	0	0	0	0	0	0	0	0	13	0	0	0	8	0	8	0	0	0	0	0	0	0	0	0
576f0a2d86256648cda8739b014cdee7	0	0	0	0	0	0	0	0	0	0	0	0	0	0	0	0	0	0	0	0	15	23	0	0	21	0	0	0	0	0	0	0	0
bb190a81b32951cb176be54483f7a905	0	0	0	0	0	0	0	0	0	0	0	0	0	0	0	0	0	0	0	0	24	0	35	0	0	0	0	0	0	0	0	0	0
049059dfebd77edbf254d293739d49ce	0	0	0	0	0	0	0	0	0	0	0	0	0	0	0	0	0	0	0	0	0	0	0	59	0	0	0	0	0	0	0	0	0
0280ffea6b0d4cc23887da386e520592	0	0	0	0	0	0	0	0	0	0	0	0	0	0	0	0	0	0	0	0	0	0	0	59	0	0	0	0	0	0	0	0	0
811c3bae3574246be47bd4ee9c8d891e	0	0	0	0	0	0	0	10	0	13	0	0	0	19	16	0	0	0	0	0	0	0	0	0	0	0	0	0	0	0	0	0	0
7163df7b3e5cce1b7ae52e0c3212eb48	0	0	0	0	0	0	0	0	0	0	58	0	0	0	0	0	0	0	0	0	0	0	0	0	0	0	0	0	0	0	0	0	0
7aeb50bb1fea7de762804411d7941adb	0	0	0	0	0	0	0	0	0	0	0	0	58	0	0	0	0	0	0	0	0	0	0	0	0	0	0	0	0	0	0	0	0
a331bcc59d8ceda91071ec60138efeb5	0	0	0	0	0	0	0	0	12	0	0	0	0	0	0	0	0	0	9	0	0	0	0	17	0	0	20	0	0	0	0	0	0
4f26af4f56a730e7d8797cea32894941	0	0	0	0	0	0	0	0	0	0	0	0	0	0	0	0	0	0	0	0	0	0	0	20	0	0	0	8	0	0	0	0	30
95ef540343b890e46a26f892cbdfce4c	13	0	0	0	0	0	0	11	25	0	0	0	0	0	0	0	0	0	0	0	0	0	0	0	0	0	0	0	0	9	0	0	0
3fb8d25df5454a58633701f345234624	0	0	0	0	0	0	0	0	0	0	0	0	0	0	0	0	0	0	0	0	0	0	0	0	0	0	0	0	0	0	0	27	31
3a284486f6332ccbd9e80a8bd87fb566	24	0	0	0	0	0	0	4	0	0	0	0	0	0	0	0	0	0	20	0	0	0	6	0	4	0	0	0	0	0	0	0	0
852d5441a88c1b3db055066ac49bdee1	29	0	0	0	0	0	0	0	0	0	0	0	0	0	0	0	0	29	0	0	0	0	0	0	0	0	0	0	0	0	0	0	0
02feb649adc9c78c8a0d3127d351d29e	9	0	0	0	0	0	0	0	0	0	0	0	0	0	0	0	0	0	0	0	0	0	49	0	0	0	0	0	0	0	0	0	0
f8598927c9fb461248917bbc14fbd388	0	0	0	0	0	0	0	58	0	0	0	0	0	0	0	0	0	0	0	0	0	0	0	0	0	0	0	0	0	0	0	0	0
fab7b0d302989bb29a87599d435cee23	0	0	0	0	0	0	0	0	58	0	0	0	0	0	0	0	0	0	0	0	0	0	0	0	0	0	0	0	0	0	0	0	0
407dbe827b137afa7716f7c8973ceb65	0	0	0	0	0	0	0	0	0	0	0	0	0	0	0	0	0	0	15	0	8	8	16	0	11	0	0	0	0	0	0	0	0
3fac4a81f9d643eb10e87e9a1bd21387	0	0	0	0	0	0	0	0	0	0	18	0	0	0	0	0	0	0	0	0	31	0	0	0	0	0	8	0	0	0	0	0	0
2ffaa71d31e4a0adf09e5e7c85cabf59	0	0	0	0	0	0	0	0	0	0	0	30	0	0	0	0	27	0	0	0	0	0	0	0	0	0	0	0	0	0	0	0	0
0fe339c63cb3f20314f3a01f74767eeb	0	0	0	0	0	0	0	0	0	0	0	11	20	0	0	0	0	0	0	0	0	0	0	0	0	0	0	0	0	14	12	0	0
90a0741a2a8f8d47ba61b89fe18c4df5	0	0	0	0	0	0	0	0	0	0	0	0	57	0	0	0	0	0	0	0	0	0	0	0	0	0	0	0	0	0	0	0	0
06457d012e4323438015f7560d2a9d73	0	0	0	0	0	0	0	0	0	0	0	0	0	0	57	0	0	0	0	0	0	0	0	0	0	0	0	0	0	0	0	0	0
7e8077be2d7a8caca8bb33e57ab3b2af	0	0	0	0	0	0	0	0	0	0	0	0	0	0	0	0	0	0	0	0	0	0	0	0	0	37	0	20	0	0	0	0	0
e23a8eb5f7fc0015281c2034c8ceae7e	0	0	0	0	0	0	0	0	0	0	0	0	0	0	0	0	0	0	0	0	0	0	0	0	0	24	0	0	33	0	0	0	0
9efb827b315bd6e14ffcc120ddaf1e43	0	0	0	0	0	0	0	0	0	0	0	0	0	0	0	0	0	0	0	0	0	0	0	0	0	17	0	0	28	0	0	12	0
4e93beb9cb588c84da5cce2f1bfa1e94	18	20	0	0	0	0	0	0	0	0	0	0	0	0	0	0	0	0	0	0	0	0	0	0	0	0	0	0	19	0	0	0	0
74c84f353adc7481ee4e37d31a9d6a22	0	0	0	0	0	6	0	0	23	0	0	0	0	0	0	0	0	0	0	0	0	0	0	0	16	0	0	0	12	0	0	0	0
4ee4ab74be37a200d6f850fce9ae6f43	0	0	0	0	0	0	0	0	0	0	0	0	0	0	0	0	0	0	0	0	0	0	0	0	0	0	0	0	0	0	0	0	57
5c24178b6194644e5b02d77088d142b4	0	0	0	0	0	0	24	0	16	0	0	0	0	0	0	0	0	0	7	0	0	0	0	0	10	0	0	0	0	0	0	0	0
cab4ea189b5c9167de1a781e1ce53aa0	0	0	0	0	0	0	0	44	0	0	0	0	0	0	0	0	0	0	0	0	0	13	0	0	0	0	0	0	0	0	0	0	0
a5a2c8b0019ac77d3a8f45ca622f7e26	0	0	0	0	0	0	0	0	0	0	0	0	0	0	0	0	0	0	0	0	0	0	57	0	0	0	0	0	0	0	0	0	0
620d9972b8f99e8ca94183e2023fb7b8	0	0	0	0	0	0	0	0	0	16	0	0	23	0	0	0	0	0	0	0	0	0	0	0	0	0	0	0	0	0	17	0	0
8018364e1bd8eb16c79fa1c34e2af471	0	0	0	0	0	0	0	0	0	0	0	22	34	0	0	0	0	0	0	0	0	0	0	0	0	0	0	0	0	0	0	0	0
335cacc545e1042e1bca4d9cf709426c	0	0	0	0	0	0	0	0	0	0	0	0	41	0	0	0	4	0	0	0	0	0	0	0	0	0	9	0	0	0	2	0	0
cc0736ff2a0527d634067a8f8585c2de	0	0	0	0	0	0	0	0	0	0	0	0	5	0	0	0	0	0	0	0	0	0	0	0	0	20	0	0	0	0	11	20	0
05b67a3eea5c734c1b7eb14cd940aafc	0	0	0	0	0	0	0	0	0	0	0	0	56	0	0	0	0	0	0	0	0	0	0	0	0	0	0	0	0	0	0	0	0
bd81061fd2ba0bc527066f79ed8ab940	0	0	0	0	0	0	0	0	0	0	0	0	56	0	0	0	0	0	0	0	0	0	0	0	0	0	0	0	0	0	0	0	0
4c1c9a8651b3188e7dec08580f418bd7	0	0	0	0	0	0	0	0	0	0	0	0	56	0	0	0	0	0	0	0	0	0	0	0	0	0	0	0	0	0	0	0	0
793cf60004f12e14015467866edb16a7	0	0	0	0	0	0	0	0	0	0	0	0	0	56	0	0	0	0	0	0	0	0	0	0	0	0	0	0	0	0	0	0	0
b7c61475f5000058d8136a8830398975	0	0	0	0	0	0	0	11	17	0	0	0	0	0	7	0	0	0	0	0	0	0	0	0	0	0	0	0	0	21	0	0	0
c1f16ea77742b6c4ce452f9b637441cb	0	0	0	0	0	0	0	0	20	0	0	0	0	0	0	25	0	0	0	0	0	0	0	11	0	0	0	0	0	0	0	0	0
50468a2610ee4959b0ae07109b3e885a	0	0	0	0	0	0	0	0	0	0	0	0	0	0	0	0	56	0	0	0	0	0	0	0	0	0	0	0	0	0	0	0	0
aadd4ae968cb9d7ed721adecde6d33cf	0	0	0	0	0	0	0	0	0	0	0	0	0	0	0	0	0	5	0	0	0	0	3	6	0	0	31	0	0	0	0	0	11
2383998781c647a5a8d1fcb85ad3d56c	0	0	0	0	0	0	0	0	0	0	0	0	0	0	0	0	0	0	0	0	0	0	0	0	0	0	13	0	43	0	0	0	0
29f3b744327ec6db33dd408d7db8c5c8	0	0	0	20	0	0	0	0	23	0	0	0	0	0	0	0	0	0	0	0	0	0	0	0	0	0	0	8	0	5	0	0	0
09fe45ed4f7eb92ac8c4c848550519d6	0	0	0	0	0	0	0	0	0	0	0	0	0	0	0	0	0	0	0	0	0	0	0	0	0	0	0	0	56	0	0	0	0
1d7fb865e08bbe7256cf15f4300fcc24	0	0	0	0	0	0	0	7	0	0	0	0	0	0	0	0	0	0	0	0	0	0	0	11	0	0	0	0	0	0	0	0	38
f33da884f9552b66ee58553e7679d75a	0	0	0	0	0	0	0	0	0	0	0	0	0	0	0	0	0	0	0	0	0	0	0	0	0	0	0	0	0	0	0	0	56
c8d0dbc4a0160988841b3c88746fcd9f	17	0	0	0	10	0	23	0	0	0	0	0	0	0	0	0	0	0	0	0	0	0	6	0	0	0	0	0	0	0	0	0	0
5d95c132a341f86b56f96906fa32171f	56	0	0	0	0	0	0	0	0	0	0	0	0	0	0	0	0	0	0	0	0	0	0	0	0	0	0	0	0	0	0	0	0
426b4bd25165258650d4b6d515f6e359	29	0	0	0	0	0	0	0	0	0	0	0	0	0	0	0	0	0	0	0	0	0	27	0	0	0	0	0	0	0	0	0	0
66793877b7ff4da0983ee1397801a940	0	30	0	26	0	0	0	0	0	0	0	0	0	0	0	0	0	0	0	0	0	0	0	0	0	0	0	0	0	0	0	0	0
a2687efc1d3108531bd382c1d0012880	0	0	0	0	2	0	0	49	0	0	0	0	0	0	0	0	0	0	0	0	0	0	5	0	0	0	0	0	0	0	0	0	0
5ae5ed99a32e6bab8fa7c386888e7e7c	0	0	0	0	0	0	0	35	0	0	0	0	0	0	0	0	0	0	0	0	0	21	0	0	0	0	0	0	0	0	0	0	0
157fd69ca67d1483eadfa5e959e444f4	0	0	0	0	0	0	0	56	0	0	0	0	0	0	0	0	0	0	0	0	0	0	0	0	0	0	0	0	0	0	0	0	0
2f22a863e79a04b34ab83f01558beedd	0	0	0	0	0	0	0	0	14	0	0	0	0	0	0	0	0	0	28	0	0	0	0	14	0	0	0	0	0	0	0	0	0
b260f98fcbdedfb922e4a2be2cb1bfac	0	0	0	0	0	0	0	0	0	0	0	0	0	0	0	0	0	56	0	0	0	0	0	0	0	0	0	0	0	0	0	0	0
fd49fa842d01c9ebba73c87a82227508	0	0	0	0	0	0	0	0	0	0	0	0	0	0	0	0	0	0	56	0	0	0	0	0	0	0	0	0	0	0	0	0	0
db9b80282c2354d5e125c25979578422	0	0	0	0	0	0	0	0	0	0	0	0	0	0	0	0	0	0	0	0	20	0	0	0	36	0	0	0	0	0	0	0	0
8674aa3d8b8cc0c59cf3ce14d81f061c	0	0	0	0	0	0	0	0	0	0	0	0	0	0	0	0	0	0	0	0	0	0	36	0	20	0	0	0	0	0	0	0	0
4f4fdcb078255406787cf0f05fb7783e	0	0	0	0	0	0	0	0	0	0	0	0	0	0	0	0	0	0	0	0	0	0	37	0	19	0	0	0	0	0	0	0	0
5ebcf06ead61c6c9e84482c4d6432301	0	0	0	0	0	0	0	0	0	13	0	7	14	7	0	0	0	0	0	0	0	0	0	0	0	0	0	0	0	3	4	0	7
44cd3b3a2bdfa5235b45c33eb29e7697	0	0	0	0	0	0	0	0	0	0	0	38	0	17	0	0	0	0	0	0	0	0	0	0	0	0	0	0	0	0	0	0	0
3e442838466109aca9232426e140362e	0	0	0	0	0	0	0	0	0	0	0	4	0	0	0	30	0	0	0	0	0	0	0	0	0	0	0	21	0	0	0	0	0
821cd26befdfb5ae0f63a5e950e0bd7a	0	0	0	0	0	0	0	17	0	0	0	0	38	0	0	0	0	0	0	0	0	0	0	0	0	0	0	0	0	0	0	0	0
355fb27c16a34c7536beb10e3e1f3b3d	0	3	6	0	4	0	4	0	0	0	0	0	0	0	19	0	0	0	0	0	0	0	0	0	7	12	0	0	0	0	0	0	0
cd9d259ea91764fa737eb2c2c0806f88	0	0	0	0	0	0	0	0	0	0	0	0	0	0	8	0	0	0	0	0	0	0	0	17	0	0	5	0	3	0	6	0	16
f48df6d602f47a42e09d04e0da074bdc	0	0	0	0	0	0	0	0	0	0	0	0	0	0	0	0	55	0	0	0	0	0	0	0	0	0	0	0	0	0	0	0	0
0eb024eb1700b14ffb9a42caef59fa6d	0	0	0	0	0	0	0	0	0	0	0	0	0	0	0	0	0	0	0	5	0	0	0	32	6	12	0	0	0	0	0	0	0
98f5fce42d354ef69f86d48b86025c0f	0	0	0	0	0	0	0	0	0	0	0	0	0	0	0	0	0	0	0	0	0	0	0	0	16	0	9	0	0	0	0	0	30
ac783c2e65de0a368a04b9342c7b0015	0	0	0	0	0	0	32	0	0	0	0	0	0	0	0	0	0	0	0	0	0	0	0	0	0	0	0	0	23	0	0	0	0
dfe40a591460b7cbb25cc226cff45690	0	0	0	0	0	0	0	0	0	0	0	0	0	0	0	0	0	18	0	0	0	0	0	0	29	0	0	0	8	0	0	0	0
1904ecbc4fd1c56bcf989928613b24c8	0	0	0	0	0	0	0	0	0	0	0	0	0	0	0	0	0	0	0	0	0	0	0	0	0	0	0	0	0	12	29	0	14
ebf8ad9faf69980899d2b2e4aab18d81	12	0	0	0	0	0	0	0	0	0	0	0	0	0	0	0	0	0	0	0	0	0	0	0	0	0	0	0	0	24	0	0	19
e0ea93aaca1909a262c9ae2635cdf961	0	0	0	0	0	0	0	0	0	0	0	0	0	0	0	0	0	0	0	0	4	0	0	0	3	0	0	0	0	2	39	0	7
317dc1a82c6e469f420d0bbcf605c1d0	0	0	0	0	0	0	0	0	0	0	0	0	0	0	0	0	0	0	0	0	0	0	0	0	0	0	0	0	0	21	34	0	0
babe2f462faa906c5a8d2d3f35ec003a	0	0	0	0	0	0	0	0	0	0	0	0	0	0	0	0	0	0	0	0	0	0	0	0	22	0	0	0	0	0	0	33	0
0ab554d65328ba17bbf1c325439f5ea0	0	0	0	0	0	0	0	0	0	0	0	0	0	0	0	0	0	15	13	0	11	0	0	0	0	0	0	0	0	0	0	16	0
ef99dc3bd8adffbb32d1812f805b0a4d	0	0	0	0	14	0	27	0	0	0	0	0	0	0	0	0	0	0	0	0	0	0	0	0	0	0	0	0	0	0	0	0	14
793c9c57d36bea85a054a82eb7734ca0	0	0	23	32	0	0	0	0	0	0	0	0	0	0	0	0	0	0	0	0	0	0	0	0	0	0	0	0	0	0	0	0	0
f0cf2c1ef5748cc03d718f710d6c6fb8	0	0	0	0	0	0	55	0	0	0	0	0	0	0	0	0	0	0	0	0	0	0	0	0	0	0	0	0	0	0	0	0	0
ff01679bd3cce1aa54901ce7cfd5f4f8	0	0	0	0	0	0	0	16	39	0	0	0	0	0	0	0	0	0	0	0	0	0	0	0	0	0	0	0	0	0	0	0	0
7526a17e255aabe5b494b0fbb8a6b2b2	0	0	0	0	0	0	0	55	0	0	0	0	0	0	0	0	0	0	0	0	0	0	0	0	0	0	0	0	0	0	0	0	0
d0d985ab2fc5d1032d801106652dc33e	0	0	0	0	0	0	0	55	0	0	0	0	0	0	0	0	0	0	0	0	0	0	0	0	0	0	0	0	0	0	0	0	0
d1669f6f3b475c40b2a907fc444233a6	0	0	0	0	0	0	0	55	0	0	0	0	0	0	0	0	0	0	0	0	0	0	0	0	0	0	0	0	0	0	0	0	0
9e7327403fbf2fc3c041f13d026d42fd	0	0	0	0	0	0	0	0	0	0	0	0	0	0	0	0	0	0	17	0	0	0	19	19	0	0	0	0	0	0	0	0	0
35832cbdb89fed76ff392fbd3e4f39bd	0	0	0	0	0	0	0	0	0	0	0	0	0	0	0	0	0	0	0	0	0	55	0	0	0	0	0	0	0	0	0	0	0
09ffefd10612d69b04a5506948a2c8c1	0	0	0	0	0	0	0	0	0	6	0	12	0	0	0	15	0	0	0	0	0	0	0	0	0	0	21	0	0	0	0	0	0
cfdb5d561889d7c5e9b71f76032af0f2	0	0	0	0	0	0	0	0	0	0	30	0	0	6	0	0	0	0	0	0	0	0	0	0	0	16	0	0	2	0	0	0	0
f6d1f6e6f645ac48133b1143442d61ec	0	0	0	0	0	0	0	13	0	0	0	12	12	0	0	0	0	0	0	0	0	0	0	0	0	0	0	0	0	0	11	0	6
ad53073ccc42044be70281b7afa19d59	0	0	0	0	0	0	0	0	0	0	0	12	0	0	22	20	0	0	0	0	0	0	0	0	0	0	0	0	0	0	0	0	0
58eb6da589f2846da1f7804e31224e20	0	0	0	0	0	0	0	0	0	0	0	20	23	0	0	0	0	0	0	0	0	0	0	0	0	0	0	0	0	0	11	0	0
e0c931559ffd3ff4b7721301888aa05d	0	0	0	0	0	0	0	0	0	0	0	0	21	0	0	0	0	0	0	0	0	0	0	24	0	0	0	0	0	9	0	0	0
a6457e18674d6601be09ee5bd4bb9b7a	0	0	0	0	0	0	0	0	0	0	0	0	0	5	0	0	0	0	0	0	14	0	23	12	0	0	0	0	0	0	0	0	0
8d88b306a4f03b6260f9dd3d86fe91c0	0	0	4	0	0	0	24	0	0	0	0	0	0	0	24	0	0	0	0	0	2	0	0	0	0	0	0	0	0	0	0	0	0
23299f4a270c53a6f6c4933abd19f302	0	0	0	0	0	0	0	0	0	0	0	0	0	0	7	0	0	0	14	0	0	0	14	0	19	0	0	0	0	0	0	0	0
a2db74165d1ae8d882a3e1c0459810b4	0	0	0	0	0	0	0	0	0	0	0	0	0	0	20	0	0	0	0	0	0	0	0	0	0	0	0	0	0	34	0	0	0
21974897604b78ec927500795df9cea8	0	0	0	0	0	0	0	0	0	0	0	0	0	0	0	0	54	0	0	0	0	0	0	0	0	0	0	0	0	0	0	0	0
f48c420b22045d7c21d593b217f7f520	0	0	0	0	0	0	0	0	0	0	0	0	0	0	0	0	54	0	0	0	0	0	0	0	0	0	0	0	0	0	0	0	0
da65fc5c99b6bddcd4c855e1e0d62acd	0	0	0	0	0	0	0	0	0	0	0	0	0	0	0	0	54	0	0	0	0	0	0	0	0	0	0	0	0	0	0	0	0
5dac9ae3cb8b49dd45db4c4e9b213b57	0	0	0	0	7	0	0	0	0	0	0	0	0	0	0	0	0	0	0	0	16	0	18	0	0	13	0	0	0	0	0	0	0
610e86df89865a458f4d20de866a1840	0	0	0	0	0	0	0	0	0	0	0	0	0	0	0	0	0	0	0	0	0	0	0	0	0	0	9	0	0	0	0	16	29
5cd20cebbb998c1d2de44cadac99c742	0	0	0	0	0	0	0	0	0	0	0	0	0	0	0	0	0	0	0	0	0	0	0	0	0	0	54	0	0	0	0	0	0
445dffb90ca770a460f368f6d0b85355	0	0	0	0	0	0	0	0	0	0	0	0	0	0	0	0	0	0	17	0	0	0	0	22	0	0	0	15	0	0	0	0	0
d5ac7a602e6ea3c87f7f93b8d1425628	0	0	0	0	0	0	0	0	0	0	0	0	0	0	0	0	0	0	9	0	0	13	14	0	0	0	0	0	0	18	0	0	0
a1e9f7f84e749f113f0b3088474376f7	0	0	0	0	0	0	3	0	0	0	0	0	0	0	0	0	0	0	0	0	0	0	0	9	0	0	0	0	0	5	0	0	37
50e7646843731a5579d309764bee2b2b	0	0	0	0	0	0	0	0	0	0	0	0	0	0	0	0	0	0	0	0	0	0	0	0	0	0	0	0	0	0	0	54	0
9156d56993b7066c96446e713da8e492	0	0	0	0	0	0	0	38	0	0	0	0	0	0	0	0	0	0	0	0	0	0	0	0	0	0	0	0	0	0	0	16	0
123dfd181efab79b32ee2f763ec50fed	0	0	0	0	0	0	0	0	0	0	0	0	0	0	0	0	0	0	0	0	0	0	0	0	0	0	0	0	0	0	0	54	0
56fb42b621ea5b83f7f703d70a362ab0	4	0	3	34	0	0	7	0	2	0	0	0	0	0	0	0	0	0	0	0	0	0	0	0	4	0	0	0	0	0	0	0	0
b9aa8e16f9f43359647afd88a9a240d8	0	5	0	0	0	0	0	38	11	0	0	0	0	0	0	0	0	0	0	0	0	0	0	0	0	0	0	0	0	0	0	0	0
9daf6afe2b9f537063dd2fc4d95832ed	0	0	7	0	0	0	5	0	0	0	0	0	0	0	0	0	0	0	0	0	0	10	0	32	0	0	0	0	0	0	0	0	0
840ce8c24a44c6f25197d739d6cbd63b	0	0	0	0	0	0	0	0	54	0	0	0	0	0	0	0	0	0	0	0	0	0	0	0	0	0	0	0	0	0	0	0	0
a70e6d5231bccf6841a7f6e1f887ca22	0	0	0	0	0	0	0	0	0	0	0	0	0	0	0	0	0	0	17	0	0	37	0	0	0	0	0	0	0	0	0	0	0
079f0c0b028f2808c18e29a8e641cbfd	0	0	0	0	0	0	0	0	0	0	0	0	0	0	0	0	0	0	0	0	27	27	0	0	0	0	0	0	0	0	0	0	0
f91a6c8ee4f70e37c396a5fe3fef0f04	0	0	0	0	0	0	0	0	0	0	0	0	0	0	0	0	0	0	0	0	0	30	0	0	24	0	0	0	0	0	0	0	0
eb529134cfb8434625ecc736d2c87aa4	5	10	2	0	10	0	3	0	0	2	0	0	0	0	0	10	3	0	0	0	0	0	0	5	0	0	0	0	3	0	0	0	0
710bf757a104c4079e94dc15d8c3550a	0	0	0	0	0	0	0	0	15	5	0	0	0	14	0	0	0	0	0	0	0	0	0	0	0	0	10	0	0	0	0	0	9
b15327213c8352887addb14f599ba168	0	0	0	0	0	0	0	0	0	0	11	0	0	0	0	0	0	0	0	0	0	0	0	0	0	13	0	0	29	0	0	0	0
707ec5528c9c044d46f27995b90a9bd0	0	0	0	0	0	0	0	0	0	0	53	0	0	0	0	0	0	0	0	0	0	0	0	0	0	0	0	0	0	0	0	0	0
ccdc6fe1720d77731a424085344ede4f	0	0	0	0	0	0	0	0	0	0	0	26	3	5	0	0	0	0	0	0	0	0	0	0	0	0	0	0	0	0	0	0	19
8afd16a2d77df50d30d64792c5f7523f	0	0	0	0	0	0	0	0	0	0	0	33	0	0	0	0	0	0	0	0	0	0	0	0	0	0	0	0	0	0	20	0	0
8ae14c165f54e7cf3f3b64a53815e166	0	0	0	0	0	0	0	0	0	0	0	26	17	0	10	0	0	0	0	0	0	0	0	0	0	0	0	0	0	0	0	0	0
19414d3d3c87e3939aa11fdbeaaf2311	0	0	0	0	0	0	0	0	0	0	0	10	0	0	0	0	0	0	0	0	11	0	21	0	0	0	0	0	0	0	0	0	11
a1c8fc37d3a00ea9ed6d4b1ce8cf379b	0	34	0	0	0	0	0	0	0	0	0	0	12	0	0	0	0	0	7	0	0	0	0	0	0	0	0	0	0	0	0	0	0
228bc32dcf21d78f28bf5175ba4d4f0e	0	0	0	0	0	0	0	0	0	0	0	0	0	0	5	0	0	0	0	0	0	0	0	0	0	0	38	0	0	0	10	0	0
c2d8bd0a22b8e209c954baa915721e5b	0	0	0	0	0	0	0	0	0	0	0	0	0	0	0	23	0	0	0	0	0	0	0	0	0	0	0	0	0	0	0	30	0
16e76f38212f8e9eb83bbf235ab6934c	0	0	0	0	0	0	0	0	0	0	0	0	0	0	0	0	0	0	0	0	0	0	0	0	0	0	12	0	0	0	0	0	41
1aecf63d238c48dfc595feef19bd3fc5	0	0	0	0	0	0	0	0	0	0	0	0	0	0	0	0	0	0	0	0	0	0	0	0	0	0	19	34	0	0	0	0	0
b5c1d291902db340107ed306a835e50d	0	0	0	0	0	0	0	0	0	0	0	0	0	0	0	0	0	0	0	0	0	0	0	0	0	0	0	16	20	0	0	17	0
b568717351bb73f20d8c7f563d34a2d4	0	0	0	0	0	0	0	0	0	0	0	0	0	0	0	0	0	0	0	0	0	0	13	21	0	0	0	0	0	9	0	0	10
99d51c38bdf28c3e77e4746c4f38476b	0	0	0	0	0	0	0	0	0	0	0	0	0	0	0	0	0	0	0	0	0	0	0	10	0	0	0	0	0	0	43	0	0
c10cd7c7682d41b04120d4502c2b3dcc	0	0	0	0	0	0	0	0	0	0	0	0	0	0	0	0	0	0	0	0	0	0	0	0	0	0	0	0	0	0	0	53	0
576a6d09bb22cd32a90c3f887ac55da8	0	0	0	0	0	0	0	0	0	0	0	0	0	0	0	0	0	31	0	0	0	0	0	0	0	0	0	0	0	0	0	22	0
07e6d94d9fe79aae3406327df6753d87	0	0	0	0	0	0	0	0	0	0	0	0	0	0	0	0	0	0	22	0	0	0	0	19	0	0	0	0	0	0	0	0	12
cc9cd3087e765637fbca5c0c821d69e1	0	2	0	7	32	12	0	0	0	0	0	0	0	0	0	0	0	0	0	0	0	0	0	0	0	0	0	0	0	0	0	0	0
f60d76fb5a2f0991afe89b3b4f8116a7	0	0	0	0	5	0	0	0	0	0	0	0	0	0	0	0	0	0	27	0	5	0	0	16	0	0	0	0	0	0	0	0	0
4cc8389ec23a75fb284cc9509411374e	0	0	0	0	0	0	0	0	53	0	0	0	0	0	0	0	0	0	0	0	0	0	0	0	0	0	0	0	0	0	0	0	0
e25931175cd4b13b1fddc1e686dc8c1f	0	0	0	0	0	0	0	0	53	0	0	0	0	0	0	0	0	0	0	0	0	0	0	0	0	0	0	0	0	0	0	0	0
c9571f1f98218a07c08a87fee65b8cd6	0	0	0	0	0	0	0	0	0	0	0	0	0	0	0	0	0	0	0	0	25	0	0	28	0	0	0	0	0	0	0	0	0
aacfc3ebd42b9c765acc15b3cb228a86	0	0	0	0	0	0	0	0	0	52	0	0	0	0	0	0	0	0	0	0	0	0	0	0	0	0	0	0	0	0	0	0	0
fdc9782cf0b74c99425002c1fdc1e4f6	0	0	0	0	0	0	0	0	0	52	0	0	0	0	0	0	0	0	0	0	0	0	0	0	0	0	0	0	0	0	0	0	0
b8465a3af27e7a736008649765be9453	0	0	0	0	0	0	0	0	0	0	0	13	39	0	0	0	0	0	0	0	0	0	0	0	0	0	0	0	0	0	0	0	0
957d4dcb2547a085c054f2f838f434ae	0	0	0	0	0	0	0	0	3	0	0	0	5	0	0	0	0	0	0	0	0	2	0	0	0	12	16	14	0	0	0	0	0
f5756c221a0d298cc7beb23fedd4f593	0	0	0	0	0	0	0	0	0	0	0	0	0	26	22	4	0	0	0	0	0	0	0	0	0	0	0	0	0	0	0	0	0
749307be738f5851bf11ce5a29082a39	0	0	0	0	0	0	0	0	0	0	0	0	0	0	9	0	0	0	4	0	0	9	0	0	0	0	0	0	0	0	0	0	30
49d0fc40eb7b76fe8dbd5c4ba7374db9	23	0	0	0	9	0	16	0	0	0	0	0	0	0	4	0	0	0	0	0	0	0	0	0	0	0	0	0	0	0	0	0	0
bf6ae64420a17690678cb7a1be6d457e	0	0	0	0	0	0	0	0	0	0	0	0	0	0	0	52	0	0	0	0	0	0	0	0	0	0	0	0	0	0	0	0	0
eca8c4b3855a2b484a740539f337dbef	0	0	0	0	0	0	0	0	0	0	0	0	0	0	0	0	22	0	0	0	0	0	0	0	0	0	0	22	8	0	0	0	0
02ebac5772e2f96d2ec5cbde19db5cad	0	0	0	0	0	0	0	0	0	0	0	0	0	0	0	0	0	18	4	0	0	0	0	0	0	0	0	15	0	0	0	15	0
c62d0e17411cf407f330a4c281672ed0	0	0	0	0	0	0	0	0	0	0	0	0	0	0	0	0	0	0	0	0	0	0	0	0	0	0	0	0	12	0	0	0	40
2b0983f3bdb3b85b868bfeb1c723d83f	0	0	0	0	0	0	0	0	0	0	0	0	0	0	0	0	0	0	0	0	0	0	0	0	0	0	0	0	0	16	36	0	0
7eca6358099c3073572f21c5fd03700c	0	0	0	0	0	0	0	0	0	0	0	0	0	0	0	0	0	0	0	0	0	0	0	0	0	0	0	0	0	0	0	52	0
3ff348f7b23b4d374a14e2a477d11da8	0	0	6	0	0	0	0	0	0	0	0	0	0	0	0	0	0	0	0	0	0	0	0	0	0	0	0	0	0	0	0	46	0
8e2d6a9bee645649a26018a4b923c8f6	0	0	0	0	0	0	0	0	0	0	0	0	0	0	0	0	0	0	0	0	0	0	0	0	0	0	0	0	0	0	0	52	0
363652c053efc170fc4c49496f117548	35	0	0	0	0	17	0	0	0	0	0	0	0	0	0	0	0	0	0	0	0	0	0	0	0	0	0	0	0	0	0	0	0
5c58b518a139437e9f12765fff03804b	43	0	0	0	0	0	0	0	0	0	0	0	0	0	0	0	0	9	0	0	0	0	0	0	0	0	0	0	0	0	0	0	0
397d8d02c56c3936fbfc75cdbd3b4a63	13	0	0	0	0	0	15	0	24	0	0	0	0	0	0	0	0	0	0	0	0	0	0	0	0	0	0	0	0	0	0	0	0
955a4821d494c40166a0c47a8e93d4c8	0	0	0	12	0	0	0	0	0	0	0	0	0	0	0	0	0	25	0	0	7	8	0	0	0	0	0	0	0	0	0	0	0
7564e6b072ec82a53ef8080392b6f07e	0	0	0	0	0	0	0	8	0	0	0	0	0	0	0	0	0	0	29	0	0	0	0	15	0	0	0	0	0	0	0	0	0
3af04597479bdbf1af7d2294bfc9bd3f	0	0	0	0	0	0	0	0	0	0	0	0	0	0	0	0	0	0	52	0	0	0	0	0	0	0	0	0	0	0	0	0	0
eb638dc28fc751d0c1c90df27c428897	0	0	0	0	0	0	0	0	0	0	0	0	0	0	0	0	0	0	19	0	10	0	23	0	0	0	0	0	0	0	0	0	0
3e3847598c3cfc2bfbed74faeae8ec6c	0	0	0	0	0	0	0	0	0	0	0	0	0	0	0	0	0	0	0	0	52	0	0	0	0	0	0	0	0	0	0	0	0
33d6af86b31e9c9b7924418700aa6769	0	0	0	0	0	0	0	0	0	0	0	0	0	0	0	0	0	0	0	0	0	0	0	52	0	0	0	0	0	0	0	0	0
39f76a95ab78545914c29ffe5e2cce84	9	0	0	0	0	0	0	0	8	4	0	0	9	4	0	0	0	0	0	0	0	0	0	0	0	0	5	0	0	0	0	0	12
d1f1c19f5b5e88798cc51e4d1f828617	0	0	0	0	0	0	0	0	0	0	51	0	0	0	0	0	0	0	0	0	0	0	0	0	0	0	0	0	0	0	0	0	0
eb7b919689b6af6bb307ab363a9f2228	0	0	0	0	0	0	0	0	0	0	0	51	0	0	0	0	0	0	0	0	0	0	0	0	0	0	0	0	0	0	0	0	0
f2ce74fdd634f8069da2e42bba251084	0	0	0	0	0	0	0	0	0	0	0	0	0	0	6	0	0	0	0	0	0	0	0	0	0	0	0	0	14	0	0	0	31
42f80bd6b3055de0158ebf6390edd1b4	0	0	0	0	0	0	0	0	0	0	0	0	0	0	0	14	0	0	0	0	0	0	0	0	0	0	8	0	0	0	0	0	29
9be8dc8d9d0785ffaf6dbcb1fbfce05e	0	0	0	0	0	0	0	0	0	0	0	0	0	0	0	0	51	0	0	0	0	0	0	0	0	0	0	0	0	0	0	0	0
8a67dbd30df6c96a1fb70f4a11349f1f	0	0	0	0	0	0	0	0	0	0	0	0	0	0	0	0	0	0	0	0	0	0	0	0	0	16	0	0	35	0	0	0	0
59b8054df2e69d0e9bb6f63afd328d18	0	0	0	0	0	0	0	0	0	0	0	0	0	0	0	0	0	0	0	0	0	0	0	0	0	0	0	0	0	51	0	0	0
b4e0fc2bae1b3514be3207807c58c561	0	0	0	0	0	0	0	0	0	0	0	0	0	0	0	0	0	0	0	0	0	0	0	0	0	0	0	0	0	0	0	0	51
1ee754a36b2dd84b73e07c060ab8611a	0	0	0	0	0	0	0	0	0	0	0	0	0	0	0	0	0	27	0	0	0	0	0	0	0	0	0	0	0	0	0	0	24
3a9791f2b8b5edf8f0ecfb08d327ea15	10	0	0	0	0	0	0	0	17	0	0	0	0	0	0	0	0	0	0	0	0	11	13	0	0	0	0	0	0	0	0	0	0
3a588825c2a38791565bcfdff403c658	0	0	0	7	0	0	0	0	0	0	0	0	0	0	0	0	0	31	0	0	13	0	0	0	0	0	0	0	0	0	0	0	0
b289ffc85f96a2c63cd7f314a824a318	0	0	0	0	18	0	33	0	0	0	0	0	0	0	0	0	0	0	0	0	0	0	0	0	0	0	0	0	0	0	0	0	0
cc227bc72af482a79aa18656c38a28d6	0	0	0	0	0	0	0	51	0	0	0	0	0	0	0	0	0	0	0	0	0	0	0	0	0	0	0	0	0	0	0	0	0
deca0dc125c501dc49fe3fbdabe47412	0	0	0	0	0	0	0	0	51	0	0	0	0	0	0	0	0	0	0	0	0	0	0	0	0	0	0	0	0	0	0	0	0
b07c740c77bf91ef18322d4cd07f3792	0	0	0	0	0	0	0	0	0	0	0	0	0	0	0	0	0	29	0	0	0	22	0	0	0	0	0	0	0	0	0	0	0
ee728efdff080e6d72a162d15a17363f	0	0	0	0	0	0	0	0	0	0	0	0	0	0	0	0	0	0	13	0	7	8	23	0	0	0	0	0	0	0	0	0	0
f1ea6fa84b7c24d8a75d30a1539662a7	0	0	0	0	0	0	0	0	0	0	0	0	0	0	0	0	0	0	12	0	0	0	39	0	0	0	0	0	0	0	0	0	0
e5f9f11998b2a7b0fb0a28ee59308cf8	0	0	0	0	0	0	0	0	0	0	0	0	0	0	0	0	0	0	0	0	31	20	0	0	0	0	0	0	0	0	0	0	0
25f9cdc9d2dee6ae0e7734097f1d32e7	0	0	0	0	0	0	0	0	0	0	13	0	0	0	0	0	7	0	0	0	0	0	0	19	0	0	0	0	0	0	0	0	11
492dffe0a879c54af3913ba0ad05be07	0	0	0	0	0	0	0	0	0	0	20	0	0	0	0	13	0	0	0	0	0	0	0	0	0	0	0	0	0	0	0	17	0
194abfbae1717cf0e1f95b0c06d21d7f	0	0	0	0	0	0	0	0	0	0	7	0	0	0	0	11	0	0	0	0	0	0	0	0	0	0	0	0	27	0	0	0	5
42d5da5cedaa6bd3ace8b8c063b16ff1	0	0	0	0	0	0	0	0	0	0	50	0	0	0	0	0	0	0	0	0	0	0	0	0	0	0	0	0	0	0	0	0	0
4fda623d1b2bc43a05e26c560d978e8d	0	0	0	0	0	0	0	0	8	0	7	6	0	0	0	0	0	13	0	0	0	0	0	12	0	0	0	0	0	4	0	0	0
d443675af63af7b019d09f9a0ea0a71f	0	0	0	0	0	0	0	0	0	0	0	10	0	0	0	19	0	0	0	0	0	0	0	0	0	0	0	0	0	0	0	0	21
fa137562f88976bcf1468d15804e4442	0	0	0	0	0	0	0	0	0	0	0	50	0	0	0	0	0	0	0	0	0	0	0	0	0	0	0	0	0	0	0	0	0
8d0e647f6cfaf6abf4a2ba3875245083	0	0	0	0	0	0	0	11	0	0	0	0	20	0	0	0	0	0	0	0	0	0	0	0	0	0	0	0	0	0	19	0	0
2496bb75897c7fbf4eeb08ad204de831	0	0	0	0	0	0	0	0	0	0	0	0	21	0	0	0	0	0	0	0	0	0	0	0	0	0	0	0	0	0	29	0	0
bcb72e27990b1b66d2630ece7f1eeffc	0	0	0	0	0	0	0	0	0	0	0	0	50	0	0	0	0	0	0	0	0	0	0	0	0	0	0	0	0	0	0	0	0
ac3a9126094bc82682fde7107c60e5dc	0	0	0	0	0	0	0	0	0	0	0	0	32	0	0	0	9	9	0	0	0	0	0	0	0	0	0	0	0	0	0	0	0
6bb9afc0e093f05719dcf62b76298ad6	0	0	0	0	0	0	0	0	0	0	0	0	0	0	12	21	0	0	0	0	0	0	0	0	0	0	0	0	17	0	0	0	0
4ff39aed7f13563587b95c2c5a8a3476	0	0	0	0	0	0	0	0	0	0	0	0	0	0	0	17	0	0	0	0	0	0	0	0	0	0	0	0	33	0	0	0	0
74450745cf6e2a7ba31e9562fe1fba6a	0	0	0	0	0	0	0	0	0	0	0	0	0	0	0	0	0	0	0	8	0	0	0	28	0	14	0	0	0	0	0	0	0
3a358b54839743b6b569f9b73d5610e3	0	0	0	0	0	0	0	0	0	0	0	0	0	0	0	0	0	0	0	0	0	0	0	0	0	0	50	0	0	0	0	0	0
caf19c4ab84f7cadd01d00ee3ab3b995	0	0	0	0	0	0	0	0	0	0	0	0	0	0	0	0	0	0	0	0	5	0	0	0	0	0	24	14	0	0	0	0	7
dffd95ca3cc42e06566b2dac74c7f824	0	0	0	0	0	0	0	0	0	0	0	0	0	0	0	0	0	0	0	0	0	0	0	0	0	0	0	0	29	0	0	21	0
5c1f64a556ff108f45e75a813fda2267	0	0	0	0	0	0	0	0	0	0	0	0	0	0	0	0	0	0	0	0	0	0	0	0	0	0	0	0	0	22	28	0	0
26d8ee551028f9e197a30e416197ff15	0	0	0	0	0	0	0	0	0	0	0	0	0	0	0	0	0	0	0	0	0	0	0	0	0	0	0	0	0	0	0	50	0
6aa5da492a2eb981301c04d901992954	0	0	0	0	0	0	0	0	0	0	0	0	0	0	0	0	0	0	0	0	0	0	0	0	0	0	0	0	0	0	0	50	0
4e5fa66ffe8b0ece20076c21b379fb09	0	0	0	0	0	0	0	0	0	0	0	0	0	0	0	0	0	0	0	0	0	0	0	0	0	0	0	0	0	0	0	0	50
7a884af857b199d6c720736638751255	0	0	0	0	0	0	0	0	0	0	0	0	0	0	0	0	0	0	0	0	0	0	0	0	0	0	0	0	0	0	0	0	50
5a515c88fb1b2d61f392970736173b51	0	0	5	0	0	0	5	0	0	0	0	0	0	0	0	0	0	0	28	0	0	0	12	0	0	0	0	0	0	0	0	0	0
52633fac1b7524655daa8cae5ed19d90	0	0	0	0	11	0	0	0	0	0	0	0	0	0	0	0	0	0	39	0	0	0	0	0	0	0	0	0	0	0	0	0	0
9bdd83469bff9b9d19baad5c61a51468	0	0	0	0	0	0	16	0	0	0	0	0	0	0	0	0	0	0	16	0	0	18	0	0	0	0	0	0	0	0	0	0	0
b746808f433593211a77122d09122620	0	0	0	0	0	0	0	21	0	0	0	0	0	0	0	0	0	0	26	0	0	0	3	0	0	0	0	0	0	0	0	0	0
a85ccb61c1528cf72d6c2c6145d2a975	0	0	0	0	0	0	0	0	50	0	0	0	0	0	0	0	0	0	0	0	0	0	0	0	0	0	0	0	0	0	0	0	0
ca2bf8f2813462d1dac2146f2bc93f49	0	0	0	0	0	0	0	0	0	0	0	0	0	0	0	0	0	27	10	0	0	13	0	0	0	0	0	0	0	0	0	0	0
31bbeb3fc63ad4098b1a23a894c25a3e	0	0	0	0	0	0	0	0	0	0	0	0	0	0	0	0	0	0	13	0	0	0	0	37	0	0	0	0	0	0	0	0	0
4d25892ae3773026fa88b50dfef39759	0	0	0	0	0	0	0	0	0	0	0	0	0	0	0	0	0	0	50	0	0	0	0	0	0	0	0	0	0	0	0	0	0
d41f18c7920d46ca39192ae8c158fb54	0	0	0	0	0	0	0	22	0	17	0	0	0	0	10	0	0	0	0	0	0	0	0	0	0	0	0	0	0	0	0	0	0
1c746285a47df9aa67ae7baeba5bf460	0	0	0	0	0	0	0	0	0	0	7	6	9	0	0	14	7	6	0	0	0	0	0	0	0	0	0	0	0	0	0	0	0
7d007ea7fc34a2d5a6588da7fe885a19	0	0	0	3	0	0	0	0	0	0	3	0	0	3	0	0	0	0	0	9	3	5	0	18	0	0	5	0	0	0	0	0	0
e5a98affc7e7a0a2867469ead5fda1d3	0	0	0	0	0	0	0	0	0	0	49	0	0	0	0	0	0	0	0	0	0	0	0	0	0	0	0	0	0	0	0	0	0
1e0a19461f81be3ea884803f2415b569	0	0	0	6	0	0	0	0	0	0	2	0	0	0	0	0	0	13	0	0	3	7	0	0	18	0	0	0	0	0	0	0	0
fe1d613f45eab41e168f0cfa661018e4	0	0	0	0	0	0	0	0	0	0	0	17	32	0	0	0	0	0	0	0	0	0	0	0	0	0	0	0	0	0	0	0	0
78a7583a660ebc0799a2f35825a0db27	0	0	0	0	0	3	0	0	16	0	0	0	17	0	0	0	0	0	0	0	0	13	0	0	0	0	0	0	0	0	0	0	0
ec39c7ecb6f22ce97162517cc3bad8e6	0	0	0	0	0	0	0	0	0	0	0	0	31	0	0	6	0	0	0	0	0	0	0	0	0	0	0	0	0	12	0	0	0
526eb849e749b5cc8fe00aaf4d04ce7c	0	0	0	0	0	0	0	0	0	0	0	0	0	49	0	0	0	0	0	0	0	0	0	0	0	0	0	0	0	0	0	0	0
95ab9861a45e3da653514b95718193ad	0	0	13	0	0	0	25	0	0	0	0	0	0	11	0	0	0	0	0	0	0	0	0	0	0	0	0	0	0	0	0	0	0
f9a2eabcbbf1722307be1bfbaca69370	0	0	0	0	0	0	0	0	0	0	0	0	0	49	0	0	0	0	0	0	0	0	0	0	0	0	0	0	0	0	0	0	0
bff4e85ed2b7fbb769ae61524114fdd1	0	0	0	0	0	0	0	0	0	0	0	0	0	0	0	29	0	0	0	0	0	0	0	0	0	0	0	0	0	0	0	20	0
32667c8afbd08cd9b62e250fc7cabada	0	0	0	0	6	0	0	2	6	0	0	0	0	0	0	0	0	5	5	0	0	8	9	2	0	0	0	0	4	0	2	0	0
03074af0be5971c1260e7a3657c9fba3	0	0	0	0	0	0	0	0	0	0	0	0	0	0	0	0	0	0	0	0	5	9	31	0	0	0	0	0	0	4	0	0	0
12b9f9ac298c3241dcc3a64dae977321	0	0	0	0	0	0	0	0	0	0	0	0	0	0	0	0	0	0	0	0	0	13	0	0	0	0	0	0	0	7	29	0	0
612527979ad219bcbe60c0e5680144e4	22	0	0	0	0	0	0	15	0	0	0	0	0	0	0	0	0	0	12	0	0	0	0	0	0	0	0	0	0	0	0	0	0
22f2faaf07850463d606a27bbd0334b5	8	12	0	0	0	0	0	0	5	0	0	0	0	0	0	0	0	0	0	0	0	0	24	0	0	0	0	0	0	0	0	0	0
ae9c312af562420e032a721fda6508e4	25	0	0	0	0	0	24	0	0	0	0	0	0	0	0	0	0	0	0	0	0	0	0	0	0	0	0	0	0	0	0	0	0
b739d19b501583ce4b6355719aecfe1b	0	0	0	0	0	0	49	0	0	0	0	0	0	0	0	0	0	0	0	0	0	0	0	0	0	0	0	0	0	0	0	0	0
5e7e3e9f898c846dbdc9a4b90e363e70	0	0	0	0	0	0	0	0	37	0	0	0	0	0	0	0	0	0	12	0	0	0	0	0	0	0	0	0	0	0	0	0	0
eed99e6e835c9f0aa5b65cdca0f1fafe	0	0	0	0	0	0	0	0	13	0	0	0	0	0	0	0	0	0	36	0	0	0	0	0	0	0	0	0	0	0	0	0	0
76e9daf8cc57edaab4f6a605803c0fad	0	0	0	0	0	0	0	0	0	0	0	0	0	0	0	0	0	19	0	0	0	13	17	0	0	0	0	0	0	0	0	0	0
42ee203ba2f08079ba9d729272fb3d75	0	0	0	0	0	0	0	0	0	0	0	0	0	0	0	0	0	0	36	0	13	0	0	0	0	0	0	0	0	0	0	0	0
fcf27d6f985def56d0ed42bdc735cb1a	0	0	0	0	0	0	0	0	0	0	0	0	0	0	0	0	0	0	25	0	0	24	0	0	0	0	0	0	0	0	0	0	0
623a4b5621838d530c789abf41a5492f	0	0	0	0	0	0	0	0	0	0	0	0	0	0	0	0	0	0	49	0	0	0	0	0	0	0	0	0	0	0	0	0	0
60886ae9b8e25f7a038c33e4ccfde961	0	0	0	0	0	0	0	0	0	0	0	0	0	0	0	0	0	0	0	24	0	0	0	0	25	0	0	0	0	0	0	0	0
c2bb6714056d998f639a9c9289530a0d	0	0	0	0	0	0	0	0	0	37	0	0	0	0	0	0	0	0	0	0	0	0	0	3	0	0	8	0	0	0	0	0	0
048ab69a3a0dc3742632ddbdde1ec112	0	0	0	4	3	0	0	0	4	4	20	0	4	0	0	4	0	0	0	0	0	0	0	0	0	0	0	5	0	0	0	0	0
bf9237999a1e5224d701c0c37819c81c	0	0	0	0	0	0	0	0	0	6	0	23	13	6	0	0	0	0	0	0	0	0	0	0	0	0	0	0	0	0	0	0	0
30faa6301afddc33c979b10953c7c3c6	0	0	0	0	0	0	0	0	0	4	0	0	0	0	0	4	0	0	0	0	0	0	0	21	0	0	0	0	3	0	7	0	9
d25dbf357055781ab208d46ae8821fe4	0	0	0	0	0	0	0	0	0	0	11	0	0	0	0	0	0	0	0	0	0	0	0	10	0	0	0	0	27	0	0	0	0
bb1e0a176927d73f0c893a736ee9ef34	0	0	0	0	0	0	0	0	0	0	0	8	0	0	0	40	0	0	0	0	0	0	0	0	0	0	0	0	0	0	0	0	0
abe575f57979069fcf1183359dcc317e	0	0	0	0	0	0	0	0	0	0	0	0	48	0	0	0	0	0	0	0	0	0	0	0	0	0	0	0	0	0	0	0	0
87fc523c00b8d3b4ee8ddcd79101748d	0	0	0	0	0	0	0	0	0	0	0	0	0	0	6	0	0	0	0	0	0	0	0	0	0	0	0	0	0	0	0	0	42
597159ecb63e998ec9167310c09553e7	0	0	0	0	0	0	0	0	0	0	0	0	0	0	20	0	28	0	0	0	0	0	0	0	0	0	0	0	0	0	0	0	0
91d80dc717eafe02456676d6da79ab4b	0	0	0	0	0	0	0	0	0	0	0	0	0	0	0	25	0	0	0	0	0	0	0	0	0	16	0	0	0	0	0	0	7
c8ac4260c45e4deff017139b3af0c777	0	0	0	0	0	0	0	0	0	0	0	0	0	0	0	28	0	0	0	0	0	0	0	0	0	0	0	0	0	0	0	0	20
4101ed0e2b7295fe05e3bd089901fb21	0	0	0	0	0	0	0	0	0	0	0	0	0	0	0	0	0	0	0	0	0	0	0	0	0	0	0	0	0	0	48	0	0
bf60cf3e513d57c39a5001bcbbe9e862	0	0	0	0	0	0	0	0	0	0	0	0	0	0	0	0	0	0	0	0	0	0	0	0	0	0	0	0	0	0	0	48	0
c67fa271ce9c66f59ab7f4871e43a754	0	0	0	0	7	41	0	0	0	0	0	0	0	0	0	0	0	0	0	0	0	0	0	0	0	0	0	0	0	0	0	0	0
e8b33e91304bbe2e6cffb768e8939f2f	0	0	0	0	12	0	18	0	0	0	0	0	0	0	0	0	0	0	0	0	0	0	18	0	0	0	0	0	0	0	0	0	0
d896fb94eb8a5e828feaa1d3d4f5111d	0	0	0	0	0	0	0	48	0	0	0	0	0	0	0	0	0	0	0	0	0	0	0	0	0	0	0	0	0	0	0	0	0
1282ec5f52882fa608f8aacf1ee508f3	0	0	0	0	0	0	0	48	0	0	0	0	0	0	0	0	0	0	0	0	0	0	0	0	0	0	0	0	0	0	0	0	0
b4942c7ccadf8fd584c92f3baa1b0f4e	0	0	0	0	0	0	0	0	0	0	0	0	0	0	0	0	0	22	0	0	0	0	0	0	26	0	0	0	0	0	0	0	0
107ed5b5922e98982251992cb6460fa8	0	0	0	0	0	0	0	0	0	0	0	0	0	0	0	0	0	0	0	0	29	0	0	0	19	0	0	0	0	0	0	0	0
76e72d858816572f535b6f50a10f4073	12	0	0	0	0	0	18	0	0	10	0	0	0	0	4	0	0	0	0	0	0	0	0	0	0	0	0	3	0	0	0	0	0
9ce716a5247826c8d9328956661ef9ae	0	0	0	0	0	0	0	0	0	0	8	0	0	0	0	0	0	20	0	0	7	12	0	0	0	0	0	0	0	0	0	0	0
1a46680a1d4648acc948f53cdb253936	0	0	0	0	0	0	0	0	0	0	25	0	0	0	0	0	22	0	0	0	0	0	0	0	0	0	0	0	0	0	0	0	0
ebab0b26239d88db37b5992794f17cd0	0	0	0	0	0	0	0	0	0	0	3	0	0	0	0	0	0	0	0	0	0	0	0	0	0	2	6	36	0	0	0	0	0
30d374e0d63b6d9ad8dee0016a8dc98b	0	0	0	0	0	0	0	0	0	0	0	24	0	0	23	0	0	0	0	0	0	0	0	0	0	0	0	0	0	0	0	0	0
bad672fc1071ccbc257ec3ffa86d9651	0	0	0	0	0	0	0	0	0	0	0	0	47	0	0	0	0	0	0	0	0	0	0	0	0	0	0	0	0	0	0	0	0
ae42a12548b3750f29f1c3e88d66e050	0	0	0	0	0	0	0	0	0	0	0	0	47	0	0	0	0	0	0	0	0	0	0	0	0	0	0	0	0	0	0	0	0
d2175771e519c04c2fac6833ac7b7533	0	0	0	0	9	0	0	0	0	0	0	0	0	5	0	11	0	0	4	2	0	0	0	0	0	0	0	9	0	0	0	0	7
18aac257b2c9dc2759b7981ae95677d7	0	0	0	0	0	0	0	0	0	0	0	0	0	47	0	0	0	0	0	0	0	0	0	0	0	0	0	0	0	0	0	0	0
e94cbb39b9e3ec73d2a75fa6dbfdd935	0	0	0	0	0	0	0	0	0	0	0	0	0	47	0	0	0	0	0	0	0	0	0	0	0	0	0	0	0	0	0	0	0
37363cca6d2e1c4133ec94544ca7f5f5	0	0	0	0	7	0	17	0	0	0	0	0	0	0	4	8	0	0	0	0	0	0	0	0	0	0	8	0	3	0	0	0	0
abfe60aae1eb0068e2ed0fabe9cdf69a	0	0	0	0	0	0	0	0	0	0	0	0	0	0	47	0	0	0	0	0	0	0	0	0	0	0	0	0	0	0	0	0	0
3049de5f5353e2f00bb89299383eb044	0	0	0	0	0	0	0	0	0	0	0	0	0	0	3	0	0	0	0	0	0	0	8	0	6	17	0	0	0	0	5	8	0
b85bde723cdb75abb2e77e83431ec82d	0	0	0	0	0	0	0	0	0	0	0	0	0	0	0	24	0	0	0	0	0	0	0	0	0	23	0	0	0	0	0	0	0
06f1400c2f72b7f31c40029cda4dad02	0	0	0	0	0	0	0	0	0	0	0	0	0	0	0	16	0	0	0	0	0	0	0	0	0	0	0	0	31	0	0	0	0
3d6f07ccca828a4b81a5627b0247a280	0	0	0	0	0	0	0	0	0	0	0	0	0	0	0	4	4	0	0	0	0	0	0	0	0	14	0	8	0	10	7	0	0
e3bb08d094cb7279453f2dab78f54e31	0	0	0	0	0	0	0	0	12	0	0	0	0	0	0	17	0	0	0	0	0	0	0	0	0	0	0	0	0	0	0	18	0
3c170ef38fd62b4c134d2a3274b5d956	0	0	0	0	0	0	0	0	0	0	0	0	0	0	0	47	0	0	0	0	0	0	0	0	0	0	0	0	0	0	0	0	0
145eb8a723053db799ed16f885eff1c6	0	0	0	0	0	0	0	0	0	0	0	0	0	0	0	0	6	0	0	0	0	0	0	0	0	0	31	10	0	0	0	0	0
6374f727fd07ea0214a432edcf18814b	0	0	0	0	0	0	0	0	0	0	0	0	0	0	0	0	47	0	0	0	0	0	0	0	0	0	0	0	0	0	0	0	0
c381a27134ca3c972b2b2c1757292dc4	0	0	0	0	0	0	0	0	0	0	0	0	0	0	0	0	47	0	0	0	0	0	0	0	0	0	0	0	0	0	0	0	0
bade0ee6735e2861583e5f0be3f86a5a	0	0	0	0	0	0	0	0	0	0	0	0	0	0	0	0	0	0	0	0	0	6	0	25	5	11	0	0	0	0	0	0	0
b9cab4cdfc5571dcf78db8c9f65177de	0	0	0	0	0	0	0	39	0	0	0	0	0	0	0	0	0	0	0	0	0	0	0	0	0	8	0	0	0	0	0	0	0
9033bf8f6ec1533a6104fcc179010c9a	0	0	0	0	0	0	0	0	0	0	0	0	0	0	0	0	0	0	0	0	0	0	0	0	0	0	0	0	0	0	0	47	0
a239659d37dd9fdc87752ed645983614	0	0	0	0	0	0	0	0	0	0	0	0	0	0	0	0	0	0	0	0	0	0	0	0	0	0	0	0	0	0	0	47	0
6ce35962a591b967787fc1fb470e5d41	0	0	25	0	0	0	0	0	0	0	0	0	0	0	0	0	0	0	0	0	0	0	15	0	0	0	0	0	0	0	0	0	7
cff019cf26502ba681a8d2b2e6f04363	7	0	4	2	3	0	0	19	0	0	0	0	0	0	0	0	0	0	9	0	3	0	0	0	0	0	0	0	0	0	0	0	0
295206f551a37e07985dd368e99a14d8	9	0	0	0	0	0	0	38	0	0	0	0	0	0	0	0	0	0	0	0	0	0	0	0	0	0	0	0	0	0	0	0	0
111971e6cf78b30f0f9412a200e793bd	0	0	0	0	0	0	8	0	0	0	0	0	0	0	0	0	0	0	0	0	3	11	25	0	0	0	0	0	0	0	0	0	0
5132eb82f101a28f805b51d24e83fd97	0	0	0	0	0	0	4	0	24	0	0	0	0	0	0	0	0	15	4	0	0	0	0	0	0	0	0	0	0	0	0	0	0
8f21c2c40936eb664fe6b7daa1774cb4	0	0	0	0	0	0	0	0	0	0	0	0	0	0	0	0	0	0	47	0	0	0	0	0	0	0	0	0	0	0	0	0	0
c793b50e653616f9ac293926077b3962	0	0	0	0	0	0	0	0	0	0	0	0	0	0	0	0	0	0	17	0	25	0	0	5	0	0	0	0	0	0	0	0	0
d97b10bb9af307fdc888cb12ee21ca7b	0	0	0	0	0	0	0	0	0	0	0	0	0	0	0	0	0	0	0	0	0	10	0	37	0	0	0	0	0	0	0	0	0
ffe902d69ee5b882b0b981427b3a2e6a	0	0	0	0	0	0	0	0	0	9	0	0	0	0	0	0	0	0	0	0	0	0	0	0	0	0	0	0	0	0	37	0	0
764a054a4638be08768fb2f75397f2b7	0	0	0	0	0	0	0	0	0	11	11	0	16	0	0	0	0	0	0	0	0	0	0	0	0	0	0	0	0	0	0	0	8
ffd22dab5d64c2d5aca24cec277f4d70	0	0	0	0	0	0	0	0	0	0	46	0	0	0	0	0	0	0	0	0	0	0	0	0	0	0	0	0	0	0	0	0	0
f5ec500d98d11e6fb0249201de67d426	14	0	7	0	0	0	0	0	0	0	0	5	0	0	0	0	0	0	0	0	0	20	0	0	0	0	0	0	0	0	0	0	0
9f876c3878c336ea484fe9757372b666	0	0	0	0	0	0	0	0	0	0	0	46	0	0	0	0	0	0	0	0	0	0	0	0	0	0	0	0	0	0	0	0	0
39b297363f9a7e5134d33fbd1f5166da	0	0	0	0	0	0	0	0	0	0	0	5	0	0	0	0	0	0	0	0	0	0	0	0	0	0	0	0	0	16	16	9	0
5bdf54231bd153b0a8795c71f910c229	0	0	0	0	0	0	0	0	0	0	0	0	46	0	0	0	0	0	0	0	0	0	0	0	0	0	0	0	0	0	0	0	0
c247fc7212803d7bc7c25de822e5e8fa	0	0	0	0	0	0	16	9	0	0	0	0	8	13	0	0	0	0	0	0	0	0	0	0	0	0	0	0	0	0	0	0	0
346cf1612ce0067a6fda86af7c218a72	0	0	0	0	0	0	0	0	0	0	0	0	46	0	0	0	0	0	0	0	0	0	0	0	0	0	0	0	0	0	0	0	0
227e417df667d451788669ff6d460500	4	0	0	0	0	0	0	6	0	0	0	0	21	0	0	0	0	0	15	0	0	0	0	0	0	0	0	0	0	0	0	0	0
1f73031d180e3fcfb998a6c4832c7bb6	0	0	0	0	0	0	0	0	0	0	0	0	0	46	0	0	0	0	0	0	0	0	0	0	0	0	0	0	0	0	0	0	0
9b3889c7845ba26f6f7248b1181172d9	0	0	0	0	0	0	0	0	0	0	0	0	0	0	0	0	0	0	0	0	0	0	0	0	0	9	0	0	0	0	0	0	37
43b2a4f68f66e5674f3b12f122f403b1	0	0	0	0	0	0	0	0	0	0	0	0	0	0	0	0	0	0	0	0	0	0	0	0	0	0	0	0	46	0	0	0	0
a9184b71a36cb6da086edc06a7eb71a8	0	0	0	0	0	0	0	0	0	0	0	0	0	0	0	0	0	0	0	0	0	0	0	0	0	0	0	0	0	0	0	46	0
ecc137eb409002474cc9452c33dcbc93	46	0	0	0	0	0	0	0	0	0	0	0	0	0	0	0	0	0	0	0	0	0	0	0	0	0	0	0	0	0	0	0	0
3a8bbe6737b0081116a40122e966ec2a	0	0	12	0	0	0	0	0	0	0	0	0	0	0	0	0	0	0	0	0	0	11	23	0	0	0	0	0	0	0	0	0	0
5d7715972f81ca7b58099eb54d0724ad	0	0	0	0	0	0	46	0	0	0	0	0	0	0	0	0	0	0	0	0	0	0	0	0	0	0	0	0	0	0	0	0	0
5c028e7690a66e7024a8c5be75df78c4	0	0	0	0	0	0	0	0	46	0	0	0	0	0	0	0	0	0	0	0	0	0	0	0	0	0	0	0	0	0	0	0	0
9525cf88f2101b4d931ed43a182e4cbb	0	0	0	0	0	0	0	0	46	0	0	0	0	0	0	0	0	0	0	0	0	0	0	0	0	0	0	0	0	0	0	0	0
e2dffb6073c3d12bdc2221663a9d891d	0	0	0	0	0	0	0	0	46	0	0	0	0	0	0	0	0	0	0	0	0	0	0	0	0	0	0	0	0	0	0	0	0
83542a327a013446ca412db85ff1cf45	0	0	0	0	0	0	0	0	0	0	0	0	0	0	0	0	0	0	0	0	0	21	0	25	0	0	0	0	0	0	0	0	0
ccc721434383f40549ec54bfe9567f64	0	0	0	0	0	0	0	0	0	12	0	10	0	0	13	0	0	0	0	0	0	0	0	0	0	0	0	0	0	10	0	0	0
fa68a6cbef423e99f564d25b1c3f04d4	0	0	0	0	0	0	0	0	0	4	0	14	0	0	5	0	0	0	0	0	0	0	0	0	0	0	0	0	0	5	17	0	0
5035540ebbb7edaca737f4860f00954a	0	0	0	0	0	0	0	0	0	0	45	0	0	0	0	0	0	0	0	0	0	0	0	0	0	0	0	0	0	0	0	0	0
124a52d27bbfef5d946cc43f9c9750e9	0	0	0	0	0	0	0	0	0	0	45	0	0	0	0	0	0	0	0	0	0	0	0	0	0	0	0	0	0	0	0	0	0
0a6b5813c8aaf2eb89602de2c7c3259c	0	0	0	0	0	0	0	0	0	0	14	0	0	0	0	0	0	0	0	0	0	0	0	0	0	0	16	0	0	15	0	0	0
d002fa9baccde7b10158485d3b44f365	0	0	0	0	0	0	0	0	0	0	7	0	0	0	0	0	0	0	0	0	0	0	0	0	0	0	18	0	20	0	0	0	0
897db23db3a3ea6acd2175e67ea9a529	0	0	0	0	0	0	0	0	0	0	0	45	0	0	0	0	0	0	0	0	0	0	0	0	0	0	0	0	0	0	0	0	0
6bdafbac3f7a739cc05846fc42725fdd	0	0	0	0	0	0	0	0	0	0	0	45	0	0	0	0	0	0	0	0	0	0	0	0	0	0	0	0	0	0	0	0	0
525dd23f9110f0c6d170420b1570087b	0	0	0	0	0	0	0	0	0	0	0	20	0	10	0	0	0	0	0	0	0	0	0	0	0	0	0	0	0	0	0	0	15
bf9c0a2b4cc8280a3590692a8e5ceb42	0	0	0	0	0	0	0	0	0	0	0	0	45	0	0	0	0	0	0	0	0	0	0	0	0	0	0	0	0	0	0	0	0
8589f733730f72621e0d1bf425d2e406	0	0	0	0	0	0	0	0	0	0	0	0	0	45	0	0	0	0	0	0	0	0	0	0	0	0	0	0	0	0	0	0	0
6f28888a4cfa80838ab8dc301f96430f	0	0	0	0	0	0	0	0	0	0	0	0	0	0	45	0	0	0	0	0	0	0	0	0	0	0	0	0	0	0	0	0	0
f0dddc53470e0a0f58303e30bed482f5	0	0	0	0	0	0	0	0	0	0	0	0	0	0	0	8	0	16	0	0	0	0	0	0	0	0	0	21	0	0	0	0	0
d6806322461668bfd4e4386efa326500	0	0	0	0	0	0	6	0	0	0	0	0	0	0	0	0	0	11	0	0	0	0	9	0	0	7	0	0	7	0	0	5	0
be9e7e2786b3ae134712e7b6bedc2259	0	0	0	0	0	0	0	0	0	0	0	0	0	0	0	0	0	0	8	14	0	10	0	0	0	13	0	0	0	0	0	0	0
7a4180b646b8b6c1f541f3bcf1164ccd	0	0	0	0	0	0	0	0	0	0	0	0	0	0	0	0	0	0	0	0	0	0	0	0	0	0	0	0	0	0	0	45	0
971ed3dfa5c9db5a728cdbad8bbae90d	0	0	0	0	0	0	0	0	0	0	0	0	0	0	0	0	0	0	0	0	0	0	0	0	0	0	0	0	0	0	0	45	0
2f54b2f8855d6bd8575a896972c9366a	7	0	0	0	0	0	2	6	0	0	0	0	0	0	0	0	0	0	0	3	10	17	0	0	0	0	0	0	0	0	0	0	0
037e530d98569479b7862dbc313b248c	0	8	0	7	2	2	0	0	0	0	0	0	0	0	0	0	0	0	0	0	0	2	0	24	0	0	0	0	0	0	0	0	0
25b252e232c6a45f327f08ca5d817d0e	0	0	0	0	0	0	0	0	45	0	0	0	0	0	0	0	0	0	0	0	0	0	0	0	0	0	0	0	0	0	0	0	0
136e3b025a7fedbfd6cea92e2e2d67bc	0	0	0	0	0	0	0	0	45	0	0	0	0	0	0	0	0	0	0	0	0	0	0	0	0	0	0	0	0	0	0	0	0
023b3cb9dfd2f30a2c3189968dbf5043	0	0	0	0	0	0	0	0	45	0	0	0	0	0	0	0	0	0	0	0	0	0	0	0	0	0	0	0	0	0	0	0	0
f499d142d4c2c5009c512430fb79aa19	0	0	0	0	0	0	0	0	0	0	0	0	0	0	0	0	0	14	0	0	0	0	13	0	18	0	0	0	0	0	0	0	0
781d6c2c901a2bc304e3a236c01e4785	0	0	0	0	0	0	0	0	0	0	0	0	0	0	0	0	0	21	0	0	8	8	0	0	8	0	0	0	0	0	0	0	0
5f972e34d1291d5595e30391de63b673	0	0	0	0	0	0	0	0	0	0	0	0	0	0	0	0	0	0	45	0	0	0	0	0	0	0	0	0	0	0	0	0	0
931845c5746a895d4437ed3724943c68	0	0	0	0	0	0	0	0	0	0	0	0	0	0	0	0	0	0	45	0	0	0	0	0	0	0	0	0	0	0	0	0	0
96d122326a818d92f3606b2226f0c6e0	0	0	0	0	0	0	0	0	0	0	0	0	0	0	0	0	0	0	0	6	0	0	0	39	0	0	0	0	0	0	0	0	0
81a8e4a68a423717a40453334a8eb391	0	0	0	0	0	0	0	0	0	0	0	0	0	0	0	0	0	0	0	0	0	45	0	0	0	0	0	0	0	0	0	0	0
6099b74b1c07b9075e5969a0ab860a73	0	0	0	0	0	0	0	0	0	0	0	0	0	0	0	0	0	0	0	0	0	0	0	45	0	0	0	0	0	0	0	0	0
7ef13e193f26b5111a82a8e472170bc1	0	0	0	0	0	0	0	0	0	10	12	0	0	0	0	0	0	0	0	0	0	0	0	0	0	0	22	0	0	0	0	0	0
768c0085affd6eefb5a2ef5ebf0a1cd9	0	0	0	0	0	0	0	0	0	0	0	0	44	0	0	0	0	0	0	0	0	0	0	0	0	0	0	0	0	0	0	0	0
1ea3f15ef0a3c41ef8e01ae693ad2511	9	0	0	0	0	0	0	0	0	0	0	0	4	0	0	0	0	0	0	0	6	0	0	0	0	0	0	0	0	0	0	15	10
d29e10e7adb8426a674f50e9ed4fe6ab	0	0	0	0	0	0	0	0	0	0	0	0	0	0	44	0	0	0	0	0	0	0	0	0	0	0	0	0	0	0	0	0	0
2c8036f2bf60f45bd0bd090e7ecad393	0	0	0	0	0	0	0	0	0	0	0	0	0	0	44	0	0	0	0	0	0	0	0	0	0	0	0	0	0	0	0	0	0
c31db5d3127f62cc465434bc8f8412aa	0	0	0	0	0	0	0	0	0	0	0	0	0	0	33	11	0	0	0	0	0	0	0	0	0	0	0	0	0	0	0	0	0
8f7b6cdef7453c22b78fe495eb087b02	0	0	0	0	0	0	0	0	0	0	0	0	0	0	0	0	6	0	0	0	0	0	0	0	0	0	0	0	0	17	21	0	0
ca1a3ec80dd35c29ab1ad81e9a7c0df5	0	0	0	0	0	0	0	0	0	0	0	0	0	0	0	0	44	0	0	0	0	0	0	0	0	0	0	0	0	0	0	0	0
a18617dad4783c46d14d0b29086eb03b	18	0	0	0	0	0	0	0	0	0	0	0	0	0	0	0	0	12	0	0	0	0	0	0	0	14	0	0	0	0	0	0	0
7575c5d1e36ca75c5a8171a29077f1d8	0	0	0	0	0	0	0	0	0	0	0	0	0	0	0	0	0	0	0	0	0	0	0	0	0	7	0	7	27	0	0	3	0
60e059478b424de4fde42f872fab5e33	0	0	0	0	0	0	0	0	0	0	0	0	0	0	0	0	0	0	0	0	0	0	0	0	0	0	13	0	0	0	0	0	31
c7bebdcc281f5a70b266e94d88df4ab1	0	0	0	0	0	0	0	0	0	0	0	0	0	0	0	0	0	0	0	0	0	0	0	0	0	0	31	0	13	0	0	0	0
505e906347bbe50eda04e24695f0e8ed	0	0	0	0	0	0	0	0	0	0	0	0	0	0	0	0	0	8	0	22	0	0	0	0	0	0	0	14	0	0	0	0	0
027a14195b0b809da85358f41344d2be	0	0	0	0	0	0	0	0	0	0	0	0	0	0	0	0	0	0	0	0	0	0	0	0	0	0	0	0	36	0	0	8	0
76dfe158cb1b5a3fc003e6b4537eb655	0	0	0	0	0	0	0	0	0	0	0	0	0	0	0	0	0	0	0	0	0	25	9	0	0	0	0	0	0	0	10	0	0
1c20f2a0d7b6307c2753c626916ec8a0	0	0	0	0	0	0	0	0	0	0	0	0	0	0	0	0	0	17	0	0	0	0	0	0	0	0	0	0	0	0	0	0	27
fb756f2b1ae054ad3f196e6986a644ef	22	0	0	0	7	0	15	0	0	0	0	0	0	0	0	0	0	0	0	0	0	0	0	0	0	0	0	0	0	0	0	0	0
d54534e0f759fe40257af497ca83c011	0	0	44	0	0	0	0	0	0	0	0	0	0	0	0	0	0	0	0	0	0	0	0	0	0	0	0	0	0	0	0	0	0
[truncated: 10,247 more rows]
