# Supplementary material for: The Host CYP1A1-Microbiota Metabolic Axis Promotes Gut Barrier Disruption in Methicillin-Resistant Staphylococcus aureus-Induced Abdominal Sepsis
Source: Front Microbiol. 2022 Apr 27;13:802409. doi: 10.3389/fmicb.2022.802409 (PMC9093654; doi:10.3389/fmicb.2022.802409)
Supplement: Supplementary Table 3 — The abundance-unweighted Unifrac distance matrix between Cyp1a1+/+ and Cyp1a1–/– mice in the presence or absence of MRSA challenge at 24 h. [file Table_3.xlsx]

## Sheet: Sheet1
	KO_con1	KO_con2	KO_con3	KO_con4	KO_con5	KO_con6	KO_con7	KO_con8	KO_infec1	KO_infec2	KO_infec3	KO_infec4	KO_infec5	KO_infec6	KO_infec7	KO_infec8	WT_con1	WT_con2	WT_con3	WT_con4	WT_con5	WT_con6	WT_con7	WT_con8	WT_con9	WT_infec1	WT_infec2	WT_infec3	WT_infec4	WT_infec5	WT_infec6	WT_infec7	WT_infec8
KO_con1	0	0.618678	0.557786	0.59841	0.498262	0.500896	0.616274	0.607881	0.609844	0.59886	0.55947	0.628641	0.568892	0.558892	0.624582	0.595007	0.628048	0.608818	0.639272	0.629749	0.643449	0.630277	0.635229	0.58878	0.628184	0.668995	0.656543	0.779919	0.637593	0.626945	0.665675	0.653358	0.695996
KO_con2	0.618678	0	0.614964	0.678806	0.597595	0.611668	0.623926	0.596774	0.593087	0.602694	0.604201	0.647386	0.644986	0.666231	0.634279	0.652209	0.652643	0.668497	0.648531	0.648459	0.652277	0.682488	0.658492	0.662087	0.639559	0.683608	0.692576	0.778669	0.659277	0.66476	0.678343	0.66557	0.703931
KO_con3	0.557786	0.614964	0	0.606799	0.557286	0.564415	0.62478	0.642001	0.64946	0.604399	0.59402	0.648224	0.572509	0.582386	0.652455	0.57773	0.637648	0.668176	0.669974	0.680806	0.657142	0.662301	0.680939	0.636955	0.642481	0.687537	0.673468	0.796176	0.660627	0.662784	0.688683	0.66776	0.700179
KO_con4	0.59841	0.678806	0.606799	0	0.620078	0.625711	0.718523	0.668233	0.699078	0.652832	0.664649	0.72351	0.644047	0.622113	0.693549	0.644833	0.693322	0.710343	0.727478	0.728187	0.725887	0.727205	0.714929	0.665497	0.694874	0.717219	0.70585	0.835426	0.694975	0.709859	0.708101	0.722089	0.754574
KO_con5	0.498262	0.597595	0.557286	0.620078	0	0.479992	0.602344	0.613386	0.61922	0.586897	0.563691	0.602735	0.555081	0.575941	0.633129	0.570266	0.600837	0.601078	0.629347	0.62459	0.620086	0.632298	0.612969	0.591729	0.628598	0.679244	0.65151	0.772074	0.628055	0.630667	0.663513	0.659944	0.669132
KO_con6	0.500896	0.611668	0.564415	0.625711	0.479992	0	0.580905	0.614961	0.588736	0.602753	0.559395	0.591076	0.570331	0.583365	0.625545	0.578743	0.63239	0.630199	0.638436	0.637915	0.645128	0.646718	0.612147	0.630534	0.621154	0.664469	0.66509	0.790364	0.624607	0.633635	0.659098	0.663955	0.678344
KO_con7	0.616274	0.623926	0.62478	0.718523	0.602344	0.580905	0	0.634301	0.575895	0.635653	0.593794	0.59566	0.620082	0.657883	0.633236	0.617396	0.609338	0.660291	0.626657	0.64405	0.602871	0.655221	0.614355	0.655531	0.624138	0.667883	0.673107	0.752772	0.648746	0.63664	0.667647	0.658038	0.662139
KO_con8	0.607881	0.596774	0.642001	0.668233	0.613386	0.614961	0.634301	0	0.598137	0.614466	0.596024	0.653686	0.658241	0.661096	0.63398	0.661588	0.645223	0.621434	0.631056	0.642479	0.641995	0.646608	0.653868	0.631949	0.647559	0.697583	0.691894	0.778557	0.667298	0.675914	0.669561	0.680888	0.709272
KO_infec1	0.609844	0.593087	0.64946	0.699078	0.61922	0.588736	0.575895	0.598137	0	0.623027	0.536949	0.555546	0.618972	0.646576	0.542263	0.622084	0.619368	0.603056	0.58404	0.608598	0.597912	0.634605	0.591555	0.638895	0.605018	0.658192	0.650938	0.724026	0.619118	0.620503	0.61072	0.639196	0.632296
KO_infec2	0.59886	0.602694	0.604399	0.652832	0.586897	0.602753	0.635653	0.614466	0.623027	0	0.563789	0.62592	0.599817	0.615052	0.620127	0.604067	0.64887	0.671843	0.681064	0.678546	0.683592	0.687276	0.667878	0.648843	0.660141	0.677133	0.664331	0.799402	0.64834	0.638545	0.670745	0.669837	0.700361
KO_infec3	0.55947	0.604201	0.59402	0.664649	0.563691	0.559395	0.593794	0.596024	0.536949	0.563789	0	0.553706	0.566335	0.590941	0.552794	0.586039	0.58916	0.557923	0.571603	0.597217	0.573007	0.580052	0.59257	0.61862	0.595905	0.653129	0.647584	0.720845	0.601977	0.628003	0.627414	0.645239	0.640615
KO_infec4	0.628641	0.647386	0.648224	0.72351	0.602735	0.591076	0.59566	0.653686	0.555546	0.62592	0.553706	0	0.611603	0.635858	0.565031	0.620613	0.650895	0.670744	0.645769	0.655939	0.632472	0.658099	0.636406	0.680945	0.617802	0.661597	0.671725	0.765886	0.650432	0.637803	0.660448	0.65542	0.654623
KO_infec5	0.568892	0.644986	0.572509	0.644047	0.555081	0.570331	0.620082	0.658241	0.618972	0.599817	0.566335	0.611603	0	0.535785	0.629563	0.548235	0.649818	0.655109	0.654849	0.674944	0.650611	0.6629	0.64956	0.647512	0.658521	0.673489	0.66402	0.764664	0.639493	0.639827	0.665594	0.643896	0.657437
KO_infec6	0.558892	0.666231	0.582386	0.622113	0.575941	0.583365	0.657883	0.661096	0.646576	0.615052	0.590941	0.635858	0.535785	0	0.65463	0.572274	0.675189	0.678811	0.692489	0.693391	0.688866	0.674189	0.680721	0.663113	0.672569	0.691164	0.671822	0.789801	0.648671	0.656933	0.694957	0.672057	0.687357
KO_infec7	0.624582	0.634279	0.652455	0.693549	0.633129	0.625545	0.633236	0.63398	0.542263	0.620127	0.552794	0.565031	0.629563	0.65463	0	0.619643	0.617821	0.616931	0.619201	0.610594	0.622288	0.649891	0.624754	0.6487	0.618967	0.643022	0.621313	0.748283	0.591342	0.596663	0.619345	0.652965	0.62383
KO_infec8	0.595007	0.652209	0.57773	0.644833	0.570266	0.578743	0.617396	0.661588	0.622084	0.604067	0.586039	0.620613	0.548235	0.572274	0.619643	0	0.627565	0.662562	0.667718	0.685074	0.664331	0.68084	0.642837	0.636506	0.636884	0.648512	0.615828	0.801082	0.628332	0.633864	0.641297	0.635848	0.66268
WT_con1	0.628048	0.652643	0.637648	0.693322	0.600837	0.63239	0.609338	0.645223	0.619368	0.64887	0.58916	0.650895	0.649818	0.675189	0.617821	0.627565	0	0.574802	0.551433	0.58911	0.54728	0.581597	0.528605	0.544892	0.564777	0.586091	0.575738	0.75281	0.574379	0.607212	0.595958	0.644653	0.624339
WT_con2	0.608818	0.668497	0.668176	0.710343	0.601078	0.630199	0.660291	0.621434	0.603056	0.671843	0.557923	0.670744	0.655109	0.678811	0.616931	0.662562	0.574802	0	0.44913	0.458166	0.488806	0.41387	0.546352	0.604391	0.600403	0.677009	0.657109	0.677189	0.604432	0.63927	0.645586	0.678927	0.62793
WT_con3	0.639272	0.648531	0.669974	0.727478	0.629347	0.638436	0.626657	0.631056	0.58404	0.681064	0.571603	0.645769	0.654849	0.692489	0.619201	0.667718	0.551433	0.44913	0	0.467134	0.45138	0.466828	0.467213	0.572925	0.573452	0.621038	0.620052	0.690472	0.577918	0.628219	0.568406	0.638371	0.609207
WT_con4	0.629749	0.648459	0.680806	0.728187	0.62459	0.637915	0.64405	0.642479	0.608598	0.678546	0.597217	0.655939	0.674944	0.693391	0.610594	0.685074	0.58911	0.458166	0.467134	0	0.500661	0.48639	0.551487	0.604431	0.555955	0.650618	0.642409	0.706013	0.608279	0.630679	0.633808	0.669904	0.636579
WT_con5	0.643449	0.652277	0.657142	0.725887	0.620086	0.645128	0.602871	0.641995	0.597912	0.683592	0.573007	0.632472	0.650611	0.688866	0.622288	0.664331	0.54728	0.488806	0.45138	0.500661	0	0.474407	0.501788	0.579735	0.570845	0.630144	0.613952	0.667487	0.61083	0.65967	0.619635	0.66597	0.603853
WT_con6	0.630277	0.682488	0.662301	0.727205	0.632298	0.646718	0.655221	0.646608	0.634605	0.687276	0.580052	0.658099	0.6629	0.674189	0.649891	0.68084	0.581597	0.41387	0.466828	0.48639	0.474407	0	0.561747	0.614217	0.60731	0.664964	0.670821	0.668983	0.627035	0.655802	0.656401	0.659663	0.623627
WT_con7	0.635229	0.658492	0.680939	0.714929	0.612969	0.612147	0.614355	0.653868	0.591555	0.667878	0.59257	0.636406	0.64956	0.680721	0.624754	0.642837	0.528605	0.546352	0.467213	0.551487	0.501788	0.561747	0	0.569927	0.576838	0.607112	0.600817	0.747565	0.589296	0.611599	0.564033	0.6702	0.614145
WT_con8	0.58878	0.662087	0.636955	0.665497	0.591729	0.630534	0.655531	0.631949	0.638895	0.648843	0.61862	0.680945	0.647512	0.663113	0.6487	0.636506	0.544892	0.604391	0.572925	0.604431	0.579735	0.614217	0.569927	0	0.584456	0.617848	0.573586	0.772346	0.622072	0.619927	0.610974	0.64633	0.670357
WT_con9	0.628184	0.639559	0.642481	0.694874	0.628598	0.621154	0.624138	0.647559	0.605018	0.660141	0.595905	0.617802	0.658521	0.672569	0.618967	0.636884	0.564777	0.600403	0.573452	0.555955	0.570845	0.60731	0.576838	0.584456	0	0.612814	0.599554	0.760907	0.614972	0.633838	0.610477	0.627269	0.662188
WT_infec1	0.668995	0.683608	0.687537	0.717219	0.679244	0.664469	0.667883	0.697583	0.658192	0.677133	0.653129	0.661597	0.673489	0.691164	0.643022	0.648512	0.586091	0.677009	0.621038	0.650618	0.630144	0.664964	0.607112	0.617848	0.612814	0	0.576437	0.785621	0.551293	0.571852	0.583249	0.643214	0.589371
WT_infec2	0.656543	0.692576	0.673468	0.70585	0.65151	0.66509	0.673107	0.691894	0.650938	0.664331	0.647584	0.671725	0.66402	0.671822	0.621313	0.615828	0.575738	0.657109	0.620052	0.642409	0.613952	0.670821	0.600817	0.573586	0.599554	0.576437	0	0.788617	0.560345	0.565748	0.572716	0.629913	0.631375
WT_infec3	0.779919	0.778669	0.796176	0.835426	0.772074	0.790364	0.752772	0.778557	0.724026	0.799402	0.720845	0.765886	0.764664	0.789801	0.748283	0.801082	0.75281	0.677189	0.690472	0.706013	0.667487	0.668983	0.747565	0.772346	0.760907	0.785621	0.788617	0	0.730766	0.76983	0.788554	0.775306	0.629464
WT_infec4	0.637593	0.659277	0.660627	0.694975	0.628055	0.624607	0.648746	0.667298	0.619118	0.64834	0.601977	0.650432	0.639493	0.648671	0.591342	0.628332	0.574379	0.604432	0.577918	0.608279	0.61083	0.627035	0.589296	0.622072	0.614972	0.551293	0.560345	0.730766	0	0.524851	0.562353	0.630851	0.52946
WT_infec5	0.626945	0.66476	0.662784	0.709859	0.630667	0.633635	0.63664	0.675914	0.620503	0.638545	0.628003	0.637803	0.639827	0.656933	0.596663	0.633864	0.607212	0.63927	0.628219	0.630679	0.65967	0.655802	0.611599	0.619927	0.633838	0.571852	0.565748	0.76983	0.524851	0	0.571646	0.58626	0.581546
WT_infec6	0.665675	0.678343	0.688683	0.708101	0.663513	0.659098	0.667647	0.669561	0.61072	0.670745	0.627414	0.660448	0.665594	0.694957	0.619345	0.641297	0.595958	0.645586	0.568406	0.633808	0.619635	0.656401	0.564033	0.610974	0.610477	0.583249	0.572716	0.788554	0.562353	0.571646	0	0.632735	0.632413
WT_infec7	0.653358	0.66557	0.66776	0.722089	0.659944	0.663955	0.658038	0.680888	0.639196	0.669837	0.645239	0.65542	0.643896	0.672057	0.652965	0.635848	0.644653	0.678927	0.638371	0.669904	0.66597	0.659663	0.6702	0.64633	0.627269	0.643214	0.629913	0.775306	0.630851	0.58626	0.632735	0	0.644223
WT_infec8	0.695996	0.703931	0.700179	0.754574	0.669132	0.678344	0.662139	0.709272	0.632296	0.700361	0.640615	0.654623	0.657437	0.687357	0.62383	0.66268	0.624339	0.62793	0.609207	0.636579	0.603853	0.623627	0.614145	0.670357	0.662188	0.589371	0.631375	0.629464	0.52946	0.581546	0.632413	0.644223	0
